# Supplementary material for: Faces in commonly experienced configurations enter awareness faster due to their curvature relative to fixation
Source: PeerJ. 2016 Jan 14;4:e1565. doi: 10.7717/peerj.1565 (PMC4734451; doi:10.7717/peerj.1565)
Supplement: Supplemental Information 1 [file peerj-04-1565-s001.txt]

#####################
#Explanation Dataset#
#####################

Moors, P., Wagemans, J., de-Wit, L. (submitted). Faces in commonly experienced configurations 
enter awareness faster due to their curvature relative to fixation. PeerJ. 

# Experiment 

hemifield - in which hemifield was the stimulus presentend (left or right)
inversion - was the stimulus presented upright or inverted (upr or inv)
stimulus - which stimulus was presented (all values are filenames)
part - first part of the filenames of the stimuli
nr - which stimulus exemplar was being presented 
lr - indicates which part of the face was contained in the stimulus 
resp - response by participants on the numerical keyboard 
rt - suppression time (in seconds) 
acc - accuracy (1 or 0)
subjNr - subject number 
congruency - congruency variable, indicates whether faces stimuli were presented in a commonly experienced configuration or not (congr or incongr)
