# Supplementary material for: Faces in commonly experienced configurations enter awareness faster due to their curvature relative to fixation
Source: PeerJ. 2016 Jan 14;4:e1565. doi: 10.7717/peerj.1565 (PMC4734451; doi:10.7717/peerj.1565)
Supplement: Supplemental Information 2 [file peerj-04-1565-s002.txt]

hemifield	inversion	stimulus	part	nr	lr	resp	rt	acc	subjNr	congruency
left	inv	Face 4R.jpg	Face	4	R	num_1	1.472941973	1	1	congr
right	inv	Face 1R.jpg	Face	1	R	num_3	2.047522899	1	1	incongr
left	inv	Face 3L.jpg	Face	3	L	num_1	2.147552117	1	1	incongr
right	inv	Face 3R.jpg	Face	3	R	num_3	0.957687193	1	1	incongr
right	upr	Face 2L.jpg	Face	2	L	num_3	0.956908065	1	1	incongr
left	inv	Face 2L.jpg	Face	2	L	num_1	0.823827305	1	1	incongr
right	upr	Face 3R.jpg	Face	3	R	num_3	1.348460636	1	1	congr
left	upr	Face 4R.jpg	Face	4	R	num_1	0.948987235	1	1	incongr
left	upr	Face 2L.jpg	Face	2	L	num_1	0.773822158	1	1	congr
right	upr	Face 3R.jpg	Face	3	R	num_3	0.89036104	1	1	congr
left	upr	Face 3R.jpg	Face	3	R	num_1	0.873692986	1	1	incongr
left	inv	Face 1R.jpg	Face	1	R	num_1	0.823625812	1	1	congr
left	upr	Face 1L.jpg	Face	1	L	num_1	0.973587156	1	1	congr
right	upr	Face 1R.jpg	Face	1	R	num_1	1.472885332	0	1	congr
left	upr	Face 1R.jpg	Face	1	R	num_1	1.406311928	1	1	incongr
right	upr	Face 1L.jpg	Face	1	L	num_3	0.89032421	1	1	incongr
right	upr	Face 4R.jpg	Face	4	R	num_3	2.4382613	1	1	congr
left	upr	Face 2L.jpg	Face	2	L	num_1	1.239904871	1	1	congr
left	inv	Face 1L.jpg	Face	1	L	num_1	1.472875821	1	1	incongr
left	inv	Face 2L.jpg	Face	2	L	num_1	1.364934597	1	1	incongr
right	inv	Face 4L.jpg	Face	4	L	num_3	2.030856442	1	1	congr
right	inv	Face 4R.jpg	Face	4	R	num_3	1.239951499	1	1	incongr
right	upr	Face 1L.jpg	Face	1	L	num_3	1.223070396	1	1	incongr
right	upr	Face 1L.jpg	Face	1	L	num_3	0.87479688	1	1	incongr
right	inv	Face 3R.jpg	Face	3	R	num_3	0.749273365	1	1	incongr
left	inv	Face 2R.jpg	Face	2	R	num_1	0.807139552	1	1	congr
left	upr	Face 4R.jpg	Face	4	R	num_1	0.923626657	1	1	incongr
right	upr	Face 4L.jpg	Face	4	L	num_3	0.94026408	1	1	incongr
right	inv	Face 4R.jpg	Face	4	R	num_3	0.956909151	1	1	incongr
right	inv	Face 3L.jpg	Face	3	L	num_3	1.123201477	1	1	congr
right	inv	Face 1L.jpg	Face	1	L	num_3	1.090066606	1	1	congr
right	inv	Face 4L.jpg	Face	4	L	num_3	0.840399237	1	1	congr
left	inv	Face 2L.jpg	Face	2	L	num_1	0.757186499	1	1	incongr
left	inv	Face 4R.jpg	Face	4	R	num_1	1.481578364	1	1	congr
right	inv	Face 2L.jpg	Face	2	L	num_3	0.77381626	1	1	congr
left	inv	Face 3R.jpg	Face	3	R	num_1	0.940297674	1	1	congr
left	inv	Face 3L.jpg	Face	3	L	num_1	1.006836169	1	1	incongr
left	upr	Face 3L.jpg	Face	3	L	num_1	1.755855708	1	1	congr
left	inv	Face 1L.jpg	Face	1	L	num_1	0.865767761	1	1	incongr
right	upr	Face 4R.jpg	Face	4	R	num_3	2.080793834	1	1	congr
left	upr	Face 1R.jpg	Face	1	R	num_1	1.422989277	1	1	incongr
right	inv	Face 2R.jpg	Face	2	R	num_3	0.82377615	1	1	incongr
right	inv	Face 2L.jpg	Face	2	L	num_3	2.921143898	1	1	congr
left	inv	Face 4L.jpg	Face	4	L	num_1	2.787787436	1	1	incongr
left	upr	Face 2R.jpg	Face	2	R	num_1	3.703243293	1	1	incongr
right	upr	Face 4L.jpg	Face	4	L	num_3	1.206751733	1	1	incongr
right	upr	Face 2R.jpg	Face	2	R	num_3	0.715984723	1	1	congr
right	upr	Face 1R.jpg	Face	1	R	num_3	0.948982888	1	1	congr
left	inv	Face 2R.jpg	Face	2	R	num_1	1.156514041	1	1	congr
left	inv	Face 3R.jpg	Face	3	R	num_1	0.941048156	1	1	congr
right	inv	Face 1R.jpg	Face	1	R	num_3	1.248590178	1	1	incongr
left	inv	Face 1R.jpg	Face	1	R	num_1	0.757189482	1	1	congr
left	inv	Face 3L.jpg	Face	3	L	num_1	0.873662757	1	1	incongr
left	upr	Face 3R.jpg	Face	3	R	num_1	1.02350616	1	1	incongr
right	inv	Face 4L.jpg	Face	4	L	num_3	1.173293463	1	1	congr
right	upr	Face 3L.jpg	Face	3	L	num_3	0.873699399	1	1	incongr
left	upr	Face 2R.jpg	Face	2	R	num_1	0.757181009	1	1	incongr
left	upr	Face 1L.jpg	Face	1	L	num_1	1.156654651	1	1	congr
right	upr	Face 2R.jpg	Face	2	R	num_3	0.857091722	1	1	congr
right	inv	Face 3L.jpg	Face	3	L	num_3	0.857047386	1	1	congr
right	upr	Face 2L.jpg	Face	2	L	num_3	0.673957613	1	1	incongr
right	inv	Face 3R.jpg	Face	3	R	num_3	0.940284831	1	1	incongr
right	inv	Face 2R.jpg	Face	2	R	num_3	0.883502686	1	1	incongr
right	upr	Face 2L.jpg	Face	2	L	num_3	0.841223399	1	1	incongr
right	upr	Face 2R.jpg	Face	2	R	num_3	0.766001777	1	1	congr
right	inv	Face 1L.jpg	Face	1	L	num_3	0.956919017	1	1	congr
left	inv	Face 4R.jpg	Face	4	R	num_1	0.840413434	1	1	congr
left	upr	Face 2R.jpg	Face	2	R	num_1	1.073410691	1	1	incongr
right	upr	Face 1R.jpg	Face	1	R	num_3	1.07342176	1	1	congr
right	upr	Face 4R.jpg	Face	4	R	num_3	0.848989232	1	1	congr
left	upr	Face 3L.jpg	Face	3	L	num_1	0.890340139	1	1	congr
right	upr	Face 3R.jpg	Face	3	R	num_3	0.749259652	1	1	congr
right	inv	Face 2R.jpg	Face	2	R	num_3	0.699523621	1	1	incongr
right	inv	Face 1L.jpg	Face	1	L	num_3	0.873679418	1	1	congr
left	upr	Face 4L.jpg	Face	4	L	num_1	0.890336439	1	1	congr
right	upr	Face 3L.jpg	Face	3	L	num_3	0.773842058	1	1	incongr
left	upr	Face 4L.jpg	Face	4	L	num_1	1.140019858	1	1	congr
right	upr	Face 3L.jpg	Face	3	L	num_3	0.77382116	1	1	incongr
left	upr	Face 2L.jpg	Face	2	L	num_1	1.082130164	1	1	congr
left	inv	Face 1R.jpg	Face	1	R	num_1	3.453435226	1	1	congr
right	upr	Face 4L.jpg	Face	4	L	num_3	1.12342207	1	1	incongr
left	inv	Face 1L.jpg	Face	1	L	num_1	1.023546516	1	1	incongr
left	inv	Face 3R.jpg	Face	3	R	num_1	1.306634354	1	1	congr
right	inv	Face 4R.jpg	Face	4	R	num_3	1.389615712	1	1	incongr
left	upr	Face 1R.jpg	Face	1	R	num_1	0.790458359	1	1	incongr
left	upr	Face 3L.jpg	Face	3	L	num_1	0.940276454	1	1	congr
left	inv	Face 4L.jpg	Face	4	L	num_1	0.923630739	1	1	incongr
left	upr	Face 3R.jpg	Face	3	R	num_1	1.123368497	1	1	incongr
left	inv	Face 2R.jpg	Face	2	R	num_1	1.173272204	1	1	congr
left	upr	Face 4R.jpg	Face	4	R	num_1	0.890330842	1	1	incongr
right	inv	Face 3L.jpg	Face	3	L	num_3	1.406627517	1	1	congr
right	inv	Face 1R.jpg	Face	1	R	num_3	1.606024752	1	1	incongr
left	upr	Face 1L.jpg	Face	1	L	num_1	0.840392921	1	1	congr
right	inv	Face 2L.jpg	Face	2	L	num_3	0.624046032	1	1	congr
left	inv	Face 4L.jpg	Face	4	L	num_1	0.840401607	1	1	incongr
left	upr	Face 4L.jpg	Face	4	L	num_1	1.606032355	1	1	congr
right	upr	Face 3R.jpg	Face	3	R	num_3	8.272507032	1	2	congr
right	upr	Face 1R.jpg	Face	1	R	num_3	3.387105142	1	2	congr
right	upr	Face 2R.jpg	Face	2	R	num_3	5.384318958	1	2	congr
right	upr	Face 2L.jpg	Face	2	L	num_3	3.836399297	1	2	incongr
left	upr	Face 3L.jpg	Face	3	L	num_1	5.626070964	1	2	congr
left	inv	Face 1L.jpg	Face	1	L	num_1	3.270303365	1	2	incongr
right	upr	Face 1R.jpg	Face	1	R	num_3	1.239891483	1	2	congr
left	upr	Face 2R.jpg	Face	2	R	num_1	1.090148858	1	2	incongr
right	upr	Face 4L.jpg	Face	4	L	num_3	1.881070353	1	2	incongr
right	inv	Face 3L.jpg	Face	3	L	num_3	2.25503004	1	2	congr
right	inv	Face 2L.jpg	Face	2	L	num_3	3.203903322	1	2	congr
left	inv	Face 3R.jpg	Face	3	R	num_1	5.626045364	1	2	congr
left	upr	Face 4L.jpg	Face	4	L	num_1	2.038790008	1	2	congr
right	upr	Face 2L.jpg	Face	2	L	num_3	3.020820916	1	2	incongr
left	inv	Face 4L.jpg	Face	4	L	num_1	1.273000184	1	2	incongr
right	inv	Face 2R.jpg	Face	2	R	num_3	0.900032356	1	2	incongr
left	inv	Face 3L.jpg	Face	3	L	num_1	4.884965683	1	2	incongr
right	inv	Face 3R.jpg	Face	3	R	num_3	0.923818046	1	2	incongr
right	inv	Face 1R.jpg	Face	1	R	num_3	1.032283011	1	2	incongr
left	inv	Face 2R.jpg	Face	2	R	num_1	3.437102968	1	2	congr
left	inv	Face 1L.jpg	Face	1	L	num_1	1.173301137	1	2	incongr
left	upr	Face 2R.jpg	Face	2	R	num_1	0.940268468	1	2	incongr
right	inv	Face 3R.jpg	Face	3	R	num_3	1.20674584	1	2	incongr
left	inv	Face 1R.jpg	Face	1	R	num_1	3.603375785	1	2	congr
left	inv	Face 3R.jpg	Face	3	R	num_1	1.905835284	1	2	congr
right	inv	Face 4L.jpg	Face	4	L	num_3	1.239711743	1	2	congr
left	upr	Face 3R.jpg	Face	3	R	num_1	4.119463358	1	2	incongr
left	inv	Face 2R.jpg	Face	2	R	num_1	1.955549455	1	2	congr
right	inv	Face 2R.jpg	Face	2	R	num_3	1.423139666	1	2	incongr
left	upr	Face 3R.jpg	Face	3	R	num_1	1.889001266	1	2	incongr
left	upr	Face 4R.jpg	Face	4	R	num_1	1.373006614	1	2	incongr
right	inv	Face 1L.jpg	Face	1	L	num_3	1.040125349	1	2	congr
left	inv	Face 3L.jpg	Face	3	L	num_1	0.742485935	1	2	incongr
left	upr	Face 2L.jpg	Face	2	L	num_1	0.732602606	1	2	congr
left	upr	Face 4R.jpg	Face	4	R	num_1	4.835002012	1	2	incongr
left	inv	Face 4L.jpg	Face	4	L	num_1	2.014239055	1	2	incongr
left	inv	Face 4R.jpg	Face	4	R	num_1	7.590050255	1	2	congr
right	inv	Face 4R.jpg	Face	4	R	num_3	4.052771299	1	2	incongr
right	inv	Face 2R.jpg	Face	2	R	num_3	2.854374714	1	2	incongr
right	upr	Face 3L.jpg	Face	3	L	num_3	2.005516104	1	2	incongr
right	upr	Face 4L.jpg	Face	4	L	num_3	4.868355813	1	2	incongr
right	upr	Face 1L.jpg	Face	1	L	num_3	1.955643023	1	2	incongr
left	inv	Face 1R.jpg	Face	1	R	num_1	2.271809826	1	2	congr
left	inv	Face 2L.jpg	Face	2	L	num_1	2.122197372	1	2	incongr
right	upr	Face 2L.jpg	Face	2	L	num_3	1.872351392	1	2	incongr
left	upr	Face 3R.jpg	Face	3	R	num_1	3.204077142	1	2	incongr
right	inv	Face 4R.jpg	Face	4	R	num_3	4.38568821	1	2	incongr
left	inv	Face 4R.jpg	Face	4	R	num_1	1.722506633	1	2	congr
right	inv	Face 1L.jpg	Face	1	L	num_3	4.477584551	1	2	congr
left	upr	Face 4R.jpg	Face	4	R	num_1	2.871029101	1	2	incongr
right	inv	Face 1R.jpg	Face	1	R	num_3	2.637996331	1	2	incongr
right	upr	Face 4R.jpg	Face	4	R	num_3	2.421471684	1	2	congr
right	inv	Face 1R.jpg	Face	1	R	num_3	1.456230975	1	2	incongr
left	upr	Face 4L.jpg	Face	4	L	num_1	2.288463768	1	2	congr
left	upr	Face 3L.jpg	Face	3	L	num_1	2.255140572	1	2	congr
left	inv	Face 3L.jpg	Face	3	L	num_1	2.271812091	1	2	incongr
right	inv	Face 2L.jpg	Face	2	L	num_3	1.756703742	1	2	congr
right	inv	Face 4L.jpg	Face	4	L	num_3	1.631487379	1	2	congr
left	inv	Face 1R.jpg	Face	1	R	num_1	3.237196412	1	2	congr
left	upr	Face 1L.jpg	Face	1	L	num_1	1.689074173	1	2	congr
right	upr	Face 4L.jpg	Face	4	L	num_3	0.857031676	1	2	incongr
left	upr	Face 1L.jpg	Face	1	L	num_1	2.738056758	1	2	congr
left	inv	Face 3R.jpg	Face	3	R	num_1	1.040123634	1	2	congr
right	upr	Face 4R.jpg	Face	4	R	num_3	0.757168788	1	2	congr
right	upr	Face 1R.jpg	Face	1	R	num_3	2.721223101	1	2	congr
left	inv	Face 1L.jpg	Face	1	L	num_1	2.521341728	1	2	incongr
right	upr	Face 3L.jpg	Face	3	L	num_3	1.106725934	1	2	incongr
right	upr	Face 3R.jpg	Face	3	R	num_3	1.456250184	1	2	congr
left	inv	Face 4R.jpg	Face	4	R	num_1	2.488216087	1	2	congr
left	upr	Face 1L.jpg	Face	1	L	num_1	1.756070859	1	2	congr
left	upr	Face 3L.jpg	Face	3	L	num_1	2.737826054	1	2	congr
left	inv	Face 4L.jpg	Face	4	L	num_1	1.431822796	1	2	incongr
left	upr	Face 1R.jpg	Face	1	R	num_1	4.070220388	1	2	incongr
right	inv	Face 3R.jpg	Face	3	R	num_3	2.180660144	1	2	incongr
right	inv	Face 1L.jpg	Face	1	L	num_3	2.114086379	1	2	congr
right	upr	Face 1L.jpg	Face	1	L	num_3	4.228120455	1	2	incongr
left	upr	Face 4L.jpg	Face	4	L	num_1	6.333067677	1	2	congr
left	upr	Face 1R.jpg	Face	1	R	num_1	5.317744875	1	2	incongr
right	inv	Face 4L.jpg	Face	4	L	num_3	1.988863763	1	2	congr
left	inv	Face 2L.jpg	Face	2	L	num_1	4.984857058	1	2	incongr
right	upr	Face 3R.jpg	Face	3	R	num_3	2.571416129	1	2	congr
left	inv	Face 2R.jpg	Face	2	R	num_1	1.356367523	1	2	congr
right	upr	Face 2R.jpg	Face	2	R	num_3	3.362424455	1	2	congr
right	upr	Face 1L.jpg	Face	1	L	num_3	4.085903075	1	2	incongr
right	upr	Face 2R.jpg	Face	2	R	num_3	1.747950296	1	2	congr
right	upr	Face 4R.jpg	Face	4	R	num_3	2.071937834	1	2	congr
right	inv	Face 3L.jpg	Face	3	L	num_3	1.123371297	1	2	congr
right	inv	Face 2L.jpg	Face	2	L	num_3	6.116699131	1	2	congr
left	upr	Face 2L.jpg	Face	2	L	num_1	1.023668878	1	2	congr
left	upr	Face 2R.jpg	Face	2	R	num_1	1.880940725	1	2	incongr
left	upr	Face 1R.jpg	Face	1	R	num_1	4.202585922	1	2	incongr
right	inv	Face 3L.jpg	Face	3	L	num_3	2.471545301	1	2	congr
left	inv	Face 2L.jpg	Face	2	L	num_1	1.589389657	1	2	incongr
right	inv	Face 4R.jpg	Face	4	R	num_3	3.096112241	1	2	incongr
left	upr	Face 2L.jpg	Face	2	L	num_1	1.223364178	1	2	congr
right	upr	Face 3L.jpg	Face	3	L	num_3	1.273171727	1	2	incongr
left	upr	Face 2L.jpg	Face	2	L	num_1	1.764478712	1	3	congr
left	upr	Face 1R.jpg	Face	1	R	num_1	1.814486452	1	3	incongr
left	upr	Face 3R.jpg	Face	3	R	num_1	1.481581725	1	3	incongr
right	inv	Face 3R.jpg	Face	3	R	num_3	3.628744224	1	3	incongr
left	upr	Face 1L.jpg	Face	1	L	num_1	2.114093866	1	3	congr
left	inv	Face 4L.jpg	Face	4	L	num_1	3.279034323	1	3	incongr
left	upr	Face 3L.jpg	Face	3	L	num_1	1.231922549	1	3	congr
right	upr	Face 3R.jpg	Face	3	R	num_3	1.398570953	1	3	congr
right	upr	Face 4L.jpg	Face	4	L	num_3	9.02144263	1	3	incongr
left	inv	Face 3R.jpg	Face	3	R	num_1	4.294529669	1	3	congr
left	inv	Face 1R.jpg	Face	1	R	num_1	19.15787181	1	3	congr
right	upr	Face 2R.jpg	Face	2	R	num_3	1.381772934	1	3	congr
left	inv	Face 2L.jpg	Face	2	L	num_1	1.098943395	1	3	incongr
right	upr	Face 1R.jpg	Face	1	R	num_3	1.698175194	1	3	congr
right	upr	Face 3R.jpg	Face	3	R	num_3	2.080784673	1	3	congr
left	inv	Face 3L.jpg	Face	3	L	num_1	2.047377022	1	3	incongr
left	inv	Face 2R.jpg	Face	2	R	num_1	1.281848461	1	3	congr
left	inv	Face 1L.jpg	Face	1	L	num_1	2.863046052	1	3	incongr
right	upr	Face 3L.jpg	Face	3	L	num_3	1.648043405	1	3	incongr
right	inv	Face 4L.jpg	Face	4	L	num_3	1.864402775	1	3	congr
right	upr	Face 1R.jpg	Face	1	R	num_3	1.798018768	1	3	congr
right	upr	Face 1L.jpg	Face	1	L	num_3	1.481625633	1	3	incongr
right	upr	Face 2R.jpg	Face	2	R	num_3	1.747909496	1	3	congr
left	upr	Face 1L.jpg	Face	1	L	num_1	1.581457205	1	3	congr
left	inv	Face 3R.jpg	Face	3	R	num_1	1.731273833	1	3	congr
left	inv	Face 2R.jpg	Face	2	R	num_1	0.999086352	1	3	congr
right	upr	Face 4L.jpg	Face	4	L	num_3	1.298516389	1	3	incongr
right	upr	Face 2R.jpg	Face	2	R	num_3	1.415029652	1	3	congr
left	inv	Face 1R.jpg	Face	1	R	num_1	1.664722533	1	3	congr
left	upr	Face 4R.jpg	Face	4	R	num_1	1.281929465	1	3	incongr
left	upr	Face 4L.jpg	Face	4	L	num_1	1.647827271	1	3	congr
right	inv	Face 4R.jpg	Face	4	R	num_3	2.197493801	1	3	incongr
left	upr	Face 2L.jpg	Face	2	L	num_1	1.298662166	1	3	congr
right	inv	Face 2R.jpg	Face	2	R	num_3	1.498263112	1	3	incongr
left	upr	Face 4L.jpg	Face	4	L	num_1	2.030860118	1	3	congr
left	upr	Face 2R.jpg	Face	2	R	num_1	0.865788791	1	3	incongr
right	inv	Face 4R.jpg	Face	4	R	num_3	1.015609978	1	3	incongr
right	inv	Face 2R.jpg	Face	2	R	num_3	1.082146158	1	3	incongr
left	inv	Face 4R.jpg	Face	4	R	num_1	2.064144183	1	3	congr
left	upr	Face 2R.jpg	Face	2	R	num_1	0.982271306	1	3	incongr
right	inv	Face 3R.jpg	Face	3	R	num_3	0.882395458	1	3	incongr
right	upr	Face 4R.jpg	Face	4	R	num_3	0.899236143	1	3	congr
right	inv	Face 3R.jpg	Face	3	R	num_3	1.048835903	1	3	incongr
right	inv	Face 3L.jpg	Face	3	L	num_3	1.215306558	1	3	congr
left	inv	Face 2L.jpg	Face	2	L	num_1	1.11541664	1	3	incongr
left	upr	Face 4R.jpg	Face	4	R	num_1	1.83113386	1	3	incongr
left	inv	Face 4L.jpg	Face	4	L	num_1	2.080784986	1	3	incongr
right	upr	Face 3L.jpg	Face	3	L	num_3	1.781165768	1	3	incongr
right	upr	Face 2L.jpg	Face	2	L	num_3	0.899221062	1	3	incongr
left	inv	Face 3L.jpg	Face	3	L	num_1	6.209939037	1	3	incongr
left	upr	Face 4L.jpg	Face	4	L	num_1	2.147350392	1	3	congr
left	upr	Face 4R.jpg	Face	4	R	num_1	1.032195831	1	3	incongr
right	upr	Face 3R.jpg	Face	3	R	num_3	1.614759781	1	3	congr
left	upr	Face 3L.jpg	Face	3	L	num_1	1.181981718	1	3	congr
right	upr	Face 4R.jpg	Face	4	R	num_3	1.265221603	1	3	congr
right	upr	Face 1L.jpg	Face	1	L	num_3	1.215294383	1	3	incongr
left	upr	Face 2R.jpg	Face	2	R	num_1	2.047347515	1	3	incongr
left	inv	Face 4R.jpg	Face	4	R	num_1	3.097782817	1	3	congr
left	inv	Face 3L.jpg	Face	3	L	num_1	1.4984356	1	3	incongr
left	upr	Face 2L.jpg	Face	2	L	num_1	0.982272518	1	3	congr
left	inv	Face 2R.jpg	Face	2	R	num_1	3.911675025	1	3	congr
right	upr	Face 4R.jpg	Face	4	R	num_3	1.099000234	1	3	congr
right	inv	Face 1L.jpg	Face	1	L	num_3	1.082135137	1	3	congr
left	inv	Face 3R.jpg	Face	3	R	num_1	1.548146827	1	3	congr
right	inv	Face 2L.jpg	Face	2	L	num_3	1.048886413	1	3	congr
right	inv	Face 4L.jpg	Face	4	L	num_3	1.431663257	1	3	congr
right	upr	Face 1R.jpg	Face	1	R	num_3	1.731272422	1	3	congr
right	inv	Face 1R.jpg	Face	1	R	num_3	0.999113934	1	3	incongr
right	inv	Face 1R.jpg	Face	1	R	num_3	1.415062928	1	3	incongr
right	inv	Face 2L.jpg	Face	2	L	num_3	1.500130519	1	3	congr
right	inv	Face 4R.jpg	Face	4	R	num_3	0.815682595	1	3	incongr
left	upr	Face 3R.jpg	Face	3	R	num_1	1.248571542	1	3	incongr
right	upr	Face 1L.jpg	Face	1	L	num_3	2.813188108	1	3	incongr
right	inv	Face 4L.jpg	Face	4	L	num_3	3.346953581	1	3	congr
left	upr	Face 3L.jpg	Face	3	L	num_1	1.380609251	1	3	congr
left	upr	Face 1R.jpg	Face	1	R	num_1	0.982305228	1	3	incongr
left	inv	Face 4R.jpg	Face	4	R	num_1	1.015545821	1	3	congr
right	upr	Face 2L.jpg	Face	2	L	num_3	0.882279523	1	3	incongr
right	inv	Face 2R.jpg	Face	2	R	num_3	1.115292715	1	3	incongr
left	upr	Face 1R.jpg	Face	1	R	num_1	1.165361679	1	3	incongr
left	inv	Face 4L.jpg	Face	4	L	num_1	1.265213281	1	3	incongr
right	inv	Face 1L.jpg	Face	1	L	num_3	0.999116229	1	3	congr
left	upr	Face 1L.jpg	Face	1	L	num_1	0.982109752	1	3	congr
right	inv	Face 1R.jpg	Face	1	R	num_3	3.279186594	1	3	incongr
left	inv	Face 2L.jpg	Face	2	L	num_1	1.065492271	1	3	incongr
right	inv	Face 1L.jpg	Face	1	L	num_3	1.29882375	1	3	congr
right	inv	Face 2L.jpg	Face	2	L	num_3	1.04885345	1	3	congr
left	inv	Face 1L.jpg	Face	1	L	num_1	1.182017692	1	3	incongr
right	upr	Face 4L.jpg	Face	4	L	num_3	0.948978746	1	3	incongr
left	upr	Face 3R.jpg	Face	3	R	num_1	1.098950971	1	3	incongr
left	inv	Face 1R.jpg	Face	1	R	num_1	1.4150651	1	3	congr
right	inv	Face 3L.jpg	Face	3	L	num_3	1.664680379	1	3	congr
right	upr	Face 2L.jpg	Face	2	L	num_3	0.96564174	1	3	incongr
right	inv	Face 3L.jpg	Face	3	L	num_3	2.413686338	1	3	congr
right	upr	Face 3L.jpg	Face	3	L	num_3	1.598302748	1	3	incongr
left	inv	Face 1L.jpg	Face	1	L	num_1	1.048705787	1	3	incongr
right	inv	Face 1R.jpg	Face	1	R	num_3	25.11666306	1	4	incongr
left	inv	Face 2R.jpg	Face	2	R	num_1	16.16196635	1	4	congr
left	upr	Face 2L.jpg	Face	2	L	num_1	5.99242376	1	4	congr
right	upr	Face 2R.jpg	Face	2	R	num_3	1.89790276	1	4	congr
left	upr	Face 1R.jpg	Face	1	R	num_1	8.006213705	1	4	incongr
right	upr	Face 1R.jpg	Face	1	R	num_3	3.462389221	1	4	congr
right	upr	Face 2L.jpg	Face	2	L	num_3	2.813163242	1	4	incongr
left	inv	Face 4L.jpg	Face	4	L	num_1	6.241913603	1	4	incongr
left	inv	Face 3R.jpg	Face	3	R	num_1	2.347098862	1	4	congr
left	upr	Face 4L.jpg	Face	4	L	num_1	9.288040504	1	4	congr
right	inv	Face 4L.jpg	Face	4	L	num_3	16.16196658	1	4	congr
left	upr	Face 3R.jpg	Face	3	R	num_3	6.108801181	0	4	incongr
right	upr	Face 1L.jpg	Face	1	L	num_3	2.87972332	1	4	incongr
left	inv	Face 2R.jpg	Face	2	R	num_1	2.347088467	1	4	congr
left	upr	Face 2R.jpg	Face	2	R	num_1	2.130729315	1	4	incongr
right	upr	Face 2L.jpg	Face	2	L	num_3	1.814501296	1	4	incongr
right	upr	Face 2L.jpg	Face	2	L	num_3	1.66464462	1	4	incongr
left	upr	Face 4R.jpg	Face	4	R	num_1	10.26967677	1	4	incongr
left	inv	Face 1L.jpg	Face	1	L	num_1	14.03148224	1	4	incongr
right	inv	Face 4L.jpg	Face	4	L	num_3	6.957524327	1	4	congr
right	inv	Face 3L.jpg	Face	3	L	num_3	3.329122931	1	4	congr
right	upr	Face 4R.jpg	Face	4	R	num_3	2.497103915	1	4	congr
right	inv	Face 4R.jpg	Face	4	R	num_3	1.664670295	1	4	incongr
left	upr	Face 4L.jpg	Face	4	L	num_1	4.560676843	1	4	congr
left	upr	Face 2L.jpg	Face	2	L	num_3	7.157332433	0	4	congr
right	inv	Face 2R.jpg	Face	2	R	num_3	1.864408137	1	4	incongr
right	upr	Face 1R.jpg	Face	1	R	num_3	1.49828268	1	4	congr
left	upr	Face 1R.jpg	Face	1	R	num_1	3.812559044	1	4	incongr
right	inv	Face 4R.jpg	Face	4	R	num_3	3.029527618	1	4	incongr
left	inv	Face 2L.jpg	Face	2	L	num_1	6.108798796	1	4	incongr
left	upr	Face 1L.jpg	Face	1	L	num_1	3.528839898	1	4	congr
left	upr	Face 4L.jpg	Face	4	L	num_1	5.043484347	1	4	congr
left	inv	Face 4R.jpg	Face	4	R	num_1	4.028155467	1	4	congr
right	inv	Face 2L.jpg	Face	2	L	num_3	2.347229126	1	4	congr
left	upr	Face 1L.jpg	Face	1	L	num_1	12.13378223	1	4	congr
right	upr	Face 3L.jpg	Face	3	L	num_3	2.297332283	1	4	incongr
right	inv	Face 4R.jpg	Face	4	R	num_3	8.954806857	1	4	incongr
right	upr	Face 2R.jpg	Face	2	R	num_3	1.964268745	1	4	congr
left	inv	Face 1L.jpg	Face	1	L	num_1	10.33641534	1	4	incongr
left	upr	Face 2L.jpg	Face	2	L	num_1	1.614768856	1	4	congr
left	inv	Face 3R.jpg	Face	3	R	num_1	2.963003366	1	4	congr
right	inv	Face 3R.jpg	Face	3	R	num_3	4.427665028	1	4	incongr
right	upr	Face 4R.jpg	Face	4	R	num_3	13.91496728	1	4	congr
right	upr	Face 4L.jpg	Face	4	L	num_3	9.887243437	1	4	incongr
right	upr	Face 4R.jpg	Face	4	R	num_3	1.914213719	1	4	congr
right	inv	Face 3R.jpg	Face	3	R	num_3	2.513402122	1	4	incongr
right	inv	Face 1L.jpg	Face	1	L	num_3	4.560735596	1	4	congr
right	upr	Face 3L.jpg	Face	3	L	num_3	2.796719013	1	4	incongr
right	inv	Face 1R.jpg	Face	1	R	num_3	3.495614635	1	4	incongr
right	inv	Face 4L.jpg	Face	4	L	num_3	5.176650744	1	4	congr
left	inv	Face 1R.jpg	Face	1	R	num_1	2.030871598	1	4	congr
left	inv	Face 4L.jpg	Face	4	L	num_1	10.07014676	1	4	incongr
right	upr	Face 3R.jpg	Face	3	R	num_3	5.775711599	1	4	congr
left	upr	Face 3R.jpg	Face	3	R	num_1	2.380388084	1	4	incongr
right	upr	Face 3L.jpg	Face	3	L	num_3	2.131907755	1	4	incongr
left	upr	Face 4R.jpg	Face	4	R	num_1	1.280533185	1	4	incongr
left	upr	Face 1L.jpg	Face	1	L	num_1	7.290697104	1	4	congr
left	inv	Face 3L.jpg	Face	3	L	num_1	3.612102053	1	4	incongr
right	upr	Face 4L.jpg	Face	4	L	num_3	2.280536524	1	4	incongr
left	upr	Face 2R.jpg	Face	2	R	num_1	7.73975521	1	4	incongr
left	inv	Face 3R.jpg	Face	3	R	num_1	2.829779655	1	4	congr
left	inv	Face 2L.jpg	Face	2	L	num_1	1.881127801	1	4	incongr
right	inv	Face 3L.jpg	Face	3	L	num_3	3.612094335	1	4	congr
right	inv	Face 3L.jpg	Face	3	L	num_3	1.731285655	1	4	congr
left	inv	Face 3L.jpg	Face	3	L	num_1	4.527518594	1	4	incongr
left	inv	Face 4L.jpg	Face	4	L	num_1	2.713324303	1	4	incongr
left	inv	Face 2R.jpg	Face	2	R	num_1	1.914358388	1	4	congr
right	inv	Face 1L.jpg	Face	1	L	num_1	15.49621732	0	4	congr
right	upr	Face 4L.jpg	Face	4	L	num_3	8.272374943	1	4	incongr
left	upr	Face 2R.jpg	Face	2	R	num_1	1.849025124	1	4	incongr
right	inv	Face 2L.jpg	Face	2	L	num_3	1.630232834	1	4	congr
left	inv	Face 3L.jpg	Face	3	L	num_1	3.911693597	1	4	incongr
right	upr	Face 1L.jpg	Face	1	L	num_3	10.81912224	1	4	incongr
right	upr	Face 1R.jpg	Face	1	R	num_3	1.431708988	1	4	congr
left	inv	Face 1R.jpg	Face	1	R	num_1	2.463430826	1	4	congr
left	upr	Face 3R.jpg	Face	3	R	num_1	5.542866936	1	4	incongr
right	upr	Face 1L.jpg	Face	1	L	num_3	1.847776556	1	4	incongr
left	upr	Face 4R.jpg	Face	4	R	num_1	1.281876329	1	4	incongr
right	inv	Face 2L.jpg	Face	2	L	num_3	2.912918027	1	4	congr
left	inv	Face 4R.jpg	Face	4	R	num_1	2.43036206	1	4	congr
right	inv	Face 3R.jpg	Face	3	R	num_3	6.5747768	1	4	incongr
left	upr	Face 3L.jpg	Face	3	L	num_1	2.679991088	1	4	congr
right	inv	Face 1R.jpg	Face	1	R	num_3	3.628712278	1	4	incongr
left	inv	Face 2L.jpg	Face	2	L	num_1	2.380243623	1	4	incongr
left	inv	Face 1L.jpg	Face	1	L	num_1	1.398597144	1	4	incongr
left	upr	Face 1R.jpg	Face	1	R	num_1	2.929660673	1	4	incongr
left	inv	Face 4R.jpg	Face	4	R	num_1	2.03086105	1	4	congr
right	inv	Face 1L.jpg	Face	1	L	num_3	1.631389558	1	4	congr
left	upr	Face 3L.jpg	Face	3	L	num_1	2.463618882	1	4	congr
right	upr	Face 3R.jpg	Face	3	R	num_3	1.698207899	1	4	congr
left	upr	Face 3L.jpg	Face	3	L	num_1	1.814559212	1	4	congr
right	inv	Face 2R.jpg	Face	2	R	num_3	1.598300032	1	4	incongr
left	inv	Face 1R.jpg	Face	1	R	num_1	2.680002373	1	4	congr
right	upr	Face 2R.jpg	Face	2	R	num_3	1.283313427	1	4	congr
right	upr	Face 3R.jpg	Face	3	R	num_3	2.179532816	1	4	congr
right	inv	Face 2R.jpg	Face	2	R	num_3	4.094969067	1	4	incongr
right	upr	Face 2R.jpg	Face	2	R	num_3	2.761249137	1	5	congr
right	upr	Face 1R.jpg	Face	1	R	num_3	1.598310394	1	5	congr
right	upr	Face 4L.jpg	Face	4	L	num_3	2.76320617	1	5	incongr
right	inv	Face 4R.jpg	Face	4	R	num_3	7.889691636	1	5	incongr
left	upr	Face 4L.jpg	Face	4	L	num_1	1.51489505	1	5	congr
left	upr	Face 4L.jpg	Face	4	L	num_1	2.230591222	1	5	congr
left	inv	Face 1L.jpg	Face	1	L	num_1	11.26834957	1	5	incongr
left	inv	Face 3R.jpg	Face	3	R	num_1	5.259860755	1	5	congr
right	upr	Face 2L.jpg	Face	2	L	num_3	1.897898521	1	5	incongr
right	inv	Face 1L.jpg	Face	1	L	num_3	9.70410218	1	5	congr
left	inv	Face 2R.jpg	Face	2	R	num_1	2.846431223	1	5	congr
left	inv	Face 3R.jpg	Face	3	R	num_1	2.530238871	1	5	congr
left	inv	Face 3L.jpg	Face	3	L	num_1	9.104676413	1	5	incongr
left	inv	Face 2R.jpg	Face	2	R	num_1	1.814619447	1	5	congr
left	upr	Face 1R.jpg	Face	1	R	num_1	4.077973092	1	5	incongr
right	upr	Face 2L.jpg	Face	2	L	num_3	7.573428886	1	5	incongr
right	inv	Face 4R.jpg	Face	4	R	num_3	5.111336085	1	5	incongr
right	inv	Face 2L.jpg	Face	2	L	num_3	2.062987241	1	5	congr
left	upr	Face 3L.jpg	Face	3	L	num_1	3.64537484	1	5	congr
left	inv	Face 4L.jpg	Face	4	L	num_1	20.00682587	1	5	incongr
right	upr	Face 3L.jpg	Face	3	L	num_3	3.262549675	1	5	incongr
left	upr	Face 1R.jpg	Face	1	R	num_1	1.631395189	1	5	incongr
right	inv	Face 4R.jpg	Face	4	R	num_3	4.87706099	1	5	incongr
left	upr	Face 1R.jpg	Face	1	R	num_1	2.89655637	1	5	incongr
left	upr	Face 3R.jpg	Face	3	R	num_1	6.325167091	1	5	incongr
left	inv	Face 1R.jpg	Face	1	R	num_1	4.577471212	1	5	congr
left	upr	Face 4L.jpg	Face	4	L	num_1	1.614621439	1	5	congr
right	inv	Face 2R.jpg	Face	2	R	num_3	3.745228942	1	5	incongr
right	inv	Face 3R.jpg	Face	3	R	num_3	3.046021299	1	5	incongr
left	upr	Face 2R.jpg	Face	2	R	num_1	5.376381536	1	5	incongr
right	inv	Face 4L.jpg	Face	4	L	num_3	4.394553044	1	5	congr
right	upr	Face 1R.jpg	Face	1	R	num_3	1.315167468	1	5	congr
left	inv	Face 2R.jpg	Face	2	R	num_1	2.330536999	1	5	congr
left	inv	Face 1R.jpg	Face	1	R	num_1	2.696804566	1	5	congr
right	inv	Face 1R.jpg	Face	1	R	num_3	1.681289673	1	5	incongr
left	inv	Face 4R.jpg	Face	4	R	num_1	1.582695513	1	5	congr
right	inv	Face 4L.jpg	Face	4	L	num_3	4.875729306	1	5	congr
right	inv	Face 1R.jpg	Face	1	R	num_3	1.864418449	1	5	incongr
right	inv	Face 2R.jpg	Face	2	R	num_3	1.598294685	1	5	incongr
right	upr	Face 2L.jpg	Face	2	L	num_3	2.263875593	1	5	incongr
right	upr	Face 4L.jpg	Face	4	L	num_3	2.946309498	1	5	incongr
right	inv	Face 2L.jpg	Face	2	L	num_3	3.961630369	1	5	congr
right	upr	Face 3R.jpg	Face	3	R	num_3	1.581467178	1	5	congr
right	upr	Face 4R.jpg	Face	4	R	num_3	7.972921832	1	5	congr
left	upr	Face 1L.jpg	Face	1	L	num_1	11.68479596	1	5	congr
left	upr	Face 2L.jpg	Face	2	L	num_1	5.176606706	1	5	congr
right	inv	Face 2L.jpg	Face	2	L	num_3	3.329126853	1	5	congr
left	upr	Face 1L.jpg	Face	1	L	num_1	1.248586584	1	5	congr
left	upr	Face 2L.jpg	Face	2	L	num_1	10.02022613	1	5	congr
left	upr	Face 3R.jpg	Face	3	R	num_1	2.696817042	1	5	incongr
right	upr	Face 1L.jpg	Face	1	L	num_3	1.348443549	1	5	incongr
right	upr	Face 4L.jpg	Face	4	L	num_3	6.574797458	1	5	incongr
right	inv	Face 3R.jpg	Face	3	R	num_3	2.779868936	1	5	incongr
right	upr	Face 2R.jpg	Face	2	R	num_3	2.430370894	1	5	congr
left	inv	Face 3L.jpg	Face	3	L	num_1	6.724586205	1	5	incongr
right	inv	Face 3L.jpg	Face	3	L	num_3	1.930997082	1	5	congr
right	upr	Face 4R.jpg	Face	4	R	num_3	1.847772108	1	5	congr
right	inv	Face 4L.jpg	Face	4	L	num_3	1.315169266	1	5	congr
right	inv	Face 1L.jpg	Face	1	L	num_3	2.413750701	1	5	congr
right	inv	Face 1R.jpg	Face	1	R	num_3	6.74122102	1	5	incongr
left	inv	Face 4R.jpg	Face	4	R	num_1	3.612096299	1	5	congr
left	inv	Face 2L.jpg	Face	2	L	num_1	3.67867302	1	5	incongr
left	upr	Face 2R.jpg	Face	2	R	num_1	1.564702368	1	5	incongr
right	inv	Face 3L.jpg	Face	3	L	num_3	0.932347508	1	5	congr
right	inv	Face 2R.jpg	Face	2	R	num_3	0.732587703	1	5	incongr
right	upr	Face 1L.jpg	Face	1	L	num_3	1.315200792	1	5	incongr
left	upr	Face 3L.jpg	Face	3	L	num_1	4.527336707	1	5	congr
right	upr	Face 3R.jpg	Face	3	R	num_3	1.215307745	1	5	congr
left	upr	Face 1L.jpg	Face	1	L	num_1	1.464946638	1	5	congr
left	inv	Face 2L.jpg	Face	2	L	num_1	3.279192745	1	5	incongr
left	upr	Face 3L.jpg	Face	3	L	num_1	1.298685638	1	5	congr
left	upr	Face 4R.jpg	Face	4	R	num_1	1.431696634	1	5	incongr
right	inv	Face 1L.jpg	Face	1	L	num_3	6.707973754	1	5	congr
left	inv	Face 1L.jpg	Face	1	L	num_1	65.94543517	1	5	incongr
left	upr	Face 2R.jpg	Face	2	R	num_1	1.681323187	1	5	incongr
left	upr	Face 4R.jpg	Face	4	R	num_1	2.097614812	1	5	incongr
left	inv	Face 3R.jpg	Face	3	R	num_1	4.194634971	1	5	congr
right	upr	Face 3L.jpg	Face	3	L	num_3	1.148694626	1	5	incongr
right	inv	Face 3L.jpg	Face	3	L	num_3	9.038161906	1	5	congr
right	upr	Face 4R.jpg	Face	4	R	num_3	2.180520228	1	5	congr
left	upr	Face 3R.jpg	Face	3	R	num_1	1.747907698	1	5	incongr
left	inv	Face 1L.jpg	Face	1	L	num_1	1.797856634	1	5	incongr
left	inv	Face 4L.jpg	Face	4	L	num_1	8.838490613	1	5	incongr
left	upr	Face 2L.jpg	Face	2	L	num_1	6.00891788	1	5	congr
left	inv	Face 2L.jpg	Face	2	L	num_1	4.211467894	1	5	incongr
right	upr	Face 1L.jpg	Face	1	L	num_3	19.17462715	1	5	incongr
left	inv	Face 3L.jpg	Face	3	L	num_1	1.864488164	1	5	incongr
left	inv	Face 1R.jpg	Face	1	R	num_1	11.08561549	1	5	congr
left	inv	Face 4R.jpg	Face	4	R	num_1	14.63068029	1	5	congr
right	upr	Face 1R.jpg	Face	1	R	num_3	6.358477239	1	5	congr
left	inv	Face 4L.jpg	Face	4	L	num_1	18.09292445	1	5	incongr
right	upr	Face 3L.jpg	Face	3	L	num_3	1.897887227	1	5	incongr
right	upr	Face 3R.jpg	Face	3	R	num_3	8.572155695	1	5	congr
right	upr	Face 2R.jpg	Face	2	R	num_3	2.613536636	1	5	congr
left	upr	Face 4R.jpg	Face	4	R	num_1	6.490442324	1	5	incongr
right	inv	Face 3R.jpg	Face	3	R	num_3	25.89897096	1	5	incongr
right	upr	Face 3R.jpg	Face	3	R	num_3	1.481582582	1	6	congr
right	upr	Face 3L.jpg	Face	3	L	num_3	2.130759147	1	6	incongr
right	inv	Face 3R.jpg	Face	3	R	num_3	1.681330137	1	6	incongr
left	upr	Face 3R.jpg	Face	3	R	num_1	2.114134949	1	6	incongr
right	upr	Face 4L.jpg	Face	4	L	num_3	1.215307559	1	6	incongr
right	upr	Face 1L.jpg	Face	1	L	num_3	5.276388593	1	6	incongr
left	upr	Face 2L.jpg	Face	2	L	num_1	1.514895011	1	6	congr
right	inv	Face 4R.jpg	Face	4	R	num_3	2.413661335	1	6	incongr
right	upr	Face 1R.jpg	Face	1	R	num_3	1.781196884	1	6	congr
left	upr	Face 4L.jpg	Face	4	L	num_1	1.098970178	1	6	congr
right	upr	Face 2R.jpg	Face	2	R	num_3	1.798021748	1	6	congr
right	inv	Face 4R.jpg	Face	4	R	num_3	1.847760797	1	6	incongr
left	inv	Face 2R.jpg	Face	2	R	num_1	1.548085513	1	6	congr
left	inv	Face 1L.jpg	Face	1	L	num_1	0.948972413	1	6	incongr
left	upr	Face 3L.jpg	Face	3	L	num_1	2.130734432	1	6	congr
right	inv	Face 2R.jpg	Face	2	R	num_3	0.999098321	1	6	incongr
right	upr	Face 3L.jpg	Face	3	L	num_3	1.3297467	1	6	incongr
left	upr	Face 2R.jpg	Face	2	R	num_1	0.815846584	1	6	incongr
left	upr	Face 2L.jpg	Face	2	L	num_1	0.749296971	1	6	congr
left	inv	Face 3L.jpg	Face	3	L	num_1	1.133213169	1	6	incongr
right	upr	Face 1L.jpg	Face	1	L	num_3	1.646929724	1	6	incongr
left	inv	Face 1L.jpg	Face	1	L	num_1	0.965686043	1	6	incongr
left	upr	Face 2R.jpg	Face	2	R	num_1	0.799370467	1	6	incongr
right	upr	Face 3R.jpg	Face	3	R	num_3	1.531530891	1	6	congr
right	upr	Face 1L.jpg	Face	1	L	num_3	2.413700588	1	6	incongr
right	inv	Face 1R.jpg	Face	1	R	num_3	1.714508371	1	6	incongr
left	upr	Face 3R.jpg	Face	3	R	num_1	1.248573896	1	6	incongr
left	upr	Face 1R.jpg	Face	1	R	num_1	3.096192066	1	6	incongr
left	inv	Face 3R.jpg	Face	3	R	num_1	2.513425337	1	6	congr
right	inv	Face 2L.jpg	Face	2	L	num_3	1.464950904	1	6	congr
right	inv	Face 2R.jpg	Face	2	R	num_3	1.514767529	1	6	incongr
right	inv	Face 4L.jpg	Face	4	L	num_3	1.681338526	1	6	congr
right	upr	Face 4L.jpg	Face	4	L	num_3	1.581477127	1	6	incongr
left	upr	Face 1R.jpg	Face	1	R	num_1	2.064171318	1	6	incongr
left	inv	Face 3R.jpg	Face	3	R	num_1	1.514904233	1	6	congr
right	upr	Face 1R.jpg	Face	1	R	num_3	1.614763887	1	6	congr
left	upr	Face 3R.jpg	Face	3	R	num_1	1.098952904	1	6	incongr
left	inv	Face 1R.jpg	Face	1	R	num_1	2.030862538	1	6	congr
right	inv	Face 3L.jpg	Face	3	L	num_3	1.331807729	1	6	congr
right	inv	Face 2L.jpg	Face	2	L	num_3	1.098979749	1	6	congr
left	upr	Face 2R.jpg	Face	2	R	num_1	1.364957754	1	6	incongr
right	inv	Face 3R.jpg	Face	3	R	num_3	1.365081215	1	6	incongr
right	upr	Face 2R.jpg	Face	2	R	num_3	1.381737894	1	6	congr
left	inv	Face 1R.jpg	Face	1	R	num_1	2.58014872	1	6	congr
right	upr	Face 2L.jpg	Face	2	L	num_3	1.082152115	1	6	incongr
left	upr	Face 1L.jpg	Face	1	L	num_1	1.798051017	1	6	congr
right	inv	Face 4L.jpg	Face	4	L	num_3	2.846460186	1	6	congr
right	inv	Face 3L.jpg	Face	3	L	num_3	1.315184861	1	6	congr
left	inv	Face 4L.jpg	Face	4	L	num_1	1.531522818	1	6	incongr
left	upr	Face 3L.jpg	Face	3	L	num_1	1.514904834	1	6	congr
right	upr	Face 2L.jpg	Face	2	L	num_3	0.782532047	1	6	incongr
right	inv	Face 3L.jpg	Face	3	L	num_3	1.19885314	1	6	congr
right	inv	Face 1R.jpg	Face	1	R	num_3	1.46495685	1	6	incongr
left	inv	Face 4R.jpg	Face	4	R	num_1	1.714659164	1	6	congr
right	upr	Face 4L.jpg	Face	4	L	num_3	1.464860494	1	6	incongr
right	inv	Face 4R.jpg	Face	4	R	num_3	2.696860035	1	6	incongr
left	inv	Face 1R.jpg	Face	1	R	num_1	1.331785838	1	6	congr
left	inv	Face 3L.jpg	Face	3	L	num_1	1.614769305	1	6	incongr
right	inv	Face 1L.jpg	Face	1	L	num_3	1.448313424	1	6	congr
left	inv	Face 2L.jpg	Face	2	L	num_1	1.598316675	1	6	incongr
left	inv	Face 1L.jpg	Face	1	L	num_1	2.147382743	1	6	incongr
right	upr	Face 1R.jpg	Face	1	R	num_3	1.415049217	1	6	congr
right	upr	Face 4R.jpg	Face	4	R	num_3	1.032212731	1	6	congr
left	inv	Face 3R.jpg	Face	3	R	num_1	2.213960633	1	6	congr
left	inv	Face 2R.jpg	Face	2	R	num_1	1.61476944	1	6	congr
left	inv	Face 2L.jpg	Face	2	L	num_1	1.914395473	1	6	incongr
left	upr	Face 3L.jpg	Face	3	L	num_1	1.132061211	1	6	congr
right	upr	Face 3L.jpg	Face	3	L	num_3	1.648049387	1	6	incongr
left	upr	Face 1L.jpg	Face	1	L	num_1	1.847786442	1	6	congr
right	inv	Face 2L.jpg	Face	2	L	num_3	1.065488975	1	6	congr
right	inv	Face 3R.jpg	Face	3	R	num_3	1.065490413	1	6	incongr
left	inv	Face 2R.jpg	Face	2	R	num_1	1.89788235	1	6	congr
left	upr	Face 4L.jpg	Face	4	L	num_1	1.564828852	1	6	congr
left	upr	Face 1L.jpg	Face	1	L	num_1	1.281851954	1	6	congr
left	inv	Face 4R.jpg	Face	4	R	num_1	1.648041669	1	6	congr
left	upr	Face 4L.jpg	Face	4	L	num_1	1.098968548	1	6	congr
right	inv	Face 1L.jpg	Face	1	L	num_3	1.498450196	1	6	congr
left	inv	Face 3L.jpg	Face	3	L	num_1	2.596972252	1	6	incongr
right	upr	Face 2R.jpg	Face	2	R	num_3	1.980928474	1	6	congr
right	inv	Face 2R.jpg	Face	2	R	num_3	1.3649415	1	6	incongr
right	upr	Face 2L.jpg	Face	2	L	num_3	0.899086318	1	6	incongr
left	inv	Face 4L.jpg	Face	4	L	num_1	2.047524914	1	6	incongr
right	inv	Face 4L.jpg	Face	4	L	num_3	1.065491535	1	6	congr
left	upr	Face 4R.jpg	Face	4	R	num_1	1.298692266	1	6	incongr
left	upr	Face 2L.jpg	Face	2	L	num_1	1.065489345	1	6	congr
right	inv	Face 1R.jpg	Face	1	R	num_3	2.147375016	1	6	incongr
left	upr	Face 1R.jpg	Face	1	R	num_1	1.781257339	1	6	incongr
left	inv	Face 4L.jpg	Face	4	L	num_1	2.513597982	1	6	incongr
left	inv	Face 4R.jpg	Face	4	R	num_1	3.07932303	1	6	congr
right	upr	Face 4R.jpg	Face	4	R	num_3	0.932342801	1	6	congr
left	upr	Face 4R.jpg	Face	4	R	num_1	1.847783275	1	6	incongr
left	upr	Face 4R.jpg	Face	4	R	num_1	2.896571301	1	6	incongr
right	upr	Face 3R.jpg	Face	3	R	num_3	1.098972278	1	6	congr
left	inv	Face 2L.jpg	Face	2	L	num_1	1.431677631	1	6	incongr
right	upr	Face 4R.jpg	Face	4	R	num_3	1.398558279	1	6	congr
right	inv	Face 1L.jpg	Face	1	L	num_3	1.165355638	1	6	congr
left	inv	Face 4R.jpg	Face	4	R	num_1	3.14604681	1	7	congr
right	inv	Face 4L.jpg	Face	4	L	num_3	13.34909629	1	7	congr
right	inv	Face 2L.jpg	Face	2	L	num_3	4.12842988	1	7	congr
left	upr	Face 4L.jpg	Face	4	L	num_1	3.012900201	1	7	congr
left	inv	Face 1R.jpg	Face	1	R	num_1	0.948978101	1	7	congr
right	inv	Face 2R.jpg	Face	2	R	num_3	16.54482434	1	7	incongr
left	upr	Face 2R.jpg	Face	2	R	num_1	1.365095797	1	7	incongr
left	inv	Face 4R.jpg	Face	4	R	num_1	0.982283558	1	7	congr
left	upr	Face 1R.jpg	Face	1	R	num_1	0.915888912	1	7	incongr
right	inv	Face 3L.jpg	Face	3	L	num_3	6.092113202	1	7	congr
right	upr	Face 2L.jpg	Face	2	L	num_3	3.495632456	1	7	incongr
left	inv	Face 2L.jpg	Face	2	L	num_1	0.715974598	1	7	incongr
left	inv	Face 2R.jpg	Face	2	R	num_1	0.715981095	1	7	congr
left	upr	Face 3R.jpg	Face	3	R	num_1	0.632727777	1	7	incongr
left	inv	Face 1R.jpg	Face	1	R	num_1	0.56607331	1	7	congr
right	upr	Face 4L.jpg	Face	4	L	num_3	2.862938909	1	7	incongr
right	upr	Face 2R.jpg	Face	2	R	num_3	0.865775986	1	7	congr
left	upr	Face 4L.jpg	Face	4	L	num_1	0.666030825	1	7	congr
right	inv	Face 3L.jpg	Face	3	L	num_3	4.627434296	1	7	congr
right	inv	Face 1R.jpg	Face	1	R	num_3	12.48362231	1	7	incongr
left	inv	Face 1L.jpg	Face	1	L	num_1	1.082150639	1	7	incongr
left	inv	Face 3L.jpg	Face	3	L	num_1	0.799356068	1	7	incongr
right	upr	Face 1L.jpg	Face	1	L	num_3	5.909043408	1	7	incongr
right	inv	Face 2R.jpg	Face	2	R	num_3	2.979587007	1	7	incongr
left	inv	Face 1L.jpg	Face	1	L	num_1	0.948834876	1	7	incongr
right	upr	Face 4R.jpg	Face	4	R	num_3	1.431584694	1	7	congr
left	upr	Face 4R.jpg	Face	4	R	num_1	0.582792459	1	7	incongr
left	upr	Face 3L.jpg	Face	3	L	num_1	0.79934823	1	7	congr
right	inv	Face 3R.jpg	Face	3	R	num_3	1.248562758	1	7	incongr
right	inv	Face 1L.jpg	Face	1	L	num_3	4.045972378	1	7	congr
left	inv	Face 3L.jpg	Face	3	L	num_1	0.914530684	1	7	incongr
right	upr	Face 1R.jpg	Face	1	R	num_3	0.999094841	1	7	congr
left	inv	Face 3L.jpg	Face	3	L	num_1	0.682704598	1	7	incongr
right	inv	Face 4R.jpg	Face	4	R	num_3	6.724609769	1	7	incongr
right	upr	Face 2L.jpg	Face	2	L	num_3	1.947658339	1	7	incongr
right	upr	Face 3R.jpg	Face	3	R	num_3	1.032210634	1	7	congr
left	upr	Face 2L.jpg	Face	2	L	num_1	0.732606802	1	7	congr
right	upr	Face 4L.jpg	Face	4	L	num_3	1.747913761	1	7	incongr
right	inv	Face 2L.jpg	Face	2	L	num_3	2.929678225	1	7	congr
left	inv	Face 3R.jpg	Face	3	R	num_1	0.765880794	1	7	congr
right	upr	Face 1R.jpg	Face	1	R	num_3	3.179348254	1	7	congr
left	upr	Face 1L.jpg	Face	1	L	num_1	1.481624607	1	7	congr
right	inv	Face 1R.jpg	Face	1	R	num_3	6.125262221	1	7	incongr
left	upr	Face 3R.jpg	Face	3	R	num_1	1.749277968	1	7	incongr
left	inv	Face 4L.jpg	Face	4	L	num_1	10.13671613	1	7	incongr
left	upr	Face 2L.jpg	Face	2	L	num_1	1.882416833	1	7	congr
right	upr	Face 3L.jpg	Face	3	L	num_3	1.864440589	1	7	incongr
left	upr	Face 1R.jpg	Face	1	R	num_1	2.030867753	1	7	incongr
right	inv	Face 4R.jpg	Face	4	R	num_3	5.659363449	1	7	incongr
left	inv	Face 4L.jpg	Face	4	L	num_1	3.578796007	1	7	incongr
right	upr	Face 3L.jpg	Face	3	L	num_3	2.746594555	1	7	incongr
right	inv	Face 3R.jpg	Face	3	R	num_3	4.394432796	1	7	incongr
right	inv	Face 4L.jpg	Face	4	L	num_3	5.209979164	1	7	congr
right	inv	Face 4L.jpg	Face	4	L	num_3	3.728750239	1	7	congr
right	upr	Face 3R.jpg	Face	3	R	num_3	1.281861191	1	7	congr
right	inv	Face 1L.jpg	Face	1	L	num_3	1.997632618	1	7	congr
left	inv	Face 2R.jpg	Face	2	R	num_1	1.065486169	1	7	congr
left	upr	Face 3L.jpg	Face	3	L	num_1	1.098989113	1	7	congr
right	upr	Face 2L.jpg	Face	2	L	num_3	1.548020836	1	7	incongr
left	upr	Face 1R.jpg	Face	1	R	num_1	1.032341653	1	7	incongr
right	inv	Face 2L.jpg	Face	2	L	num_3	1.248609299	1	7	congr
right	inv	Face 3R.jpg	Face	3	R	num_3	3.47893136	1	7	incongr
left	upr	Face 1L.jpg	Face	1	L	num_1	0.832480253	1	7	congr
left	inv	Face 2L.jpg	Face	2	L	num_1	0.749239463	1	7	incongr
right	upr	Face 1L.jpg	Face	1	L	num_3	6.008908377	1	7	incongr
left	inv	Face 1L.jpg	Face	1	L	num_1	2.59795112	1	7	incongr
right	inv	Face 3L.jpg	Face	3	L	num_3	1.697277182	1	7	congr
left	upr	Face 2L.jpg	Face	2	L	num_1	0.982266308	1	7	congr
right	upr	Face 4R.jpg	Face	4	R	num_3	1.46480702	1	7	congr
left	upr	Face 4R.jpg	Face	4	R	num_1	1.115429975	1	7	incongr
left	upr	Face 2R.jpg	Face	2	R	num_1	0.932334527	1	7	incongr
right	upr	Face 2R.jpg	Face	2	R	num_3	1.664484414	1	7	congr
right	upr	Face 4R.jpg	Face	4	R	num_3	1.348443133	1	7	congr
left	inv	Face 2R.jpg	Face	2	R	num_1	1.082154465	1	7	congr
left	inv	Face 4R.jpg	Face	4	R	num_1	0.832478951	1	7	congr
left	inv	Face 2L.jpg	Face	2	L	num_1	1.148716076	1	7	incongr
left	upr	Face 3R.jpg	Face	3	R	num_1	0.93233875	1	7	incongr
left	inv	Face 1R.jpg	Face	1	R	num_1	1.198914269	1	7	congr
left	inv	Face 3R.jpg	Face	3	R	num_1	0.782374528	1	7	congr
left	upr	Face 4L.jpg	Face	4	L	num_1	1.048830488	1	7	congr
right	inv	Face 1L.jpg	Face	1	L	num_3	13.63207115	1	7	congr
right	inv	Face 2R.jpg	Face	2	R	num_3	4.527394429	1	7	incongr
right	upr	Face 1L.jpg	Face	1	L	num_3	2.746600282	1	7	incongr
left	inv	Face 3R.jpg	Face	3	R	num_1	1.281925186	1	7	congr
left	upr	Face 3L.jpg	Face	3	L	num_1	1.781198253	1	7	congr
right	upr	Face 2R.jpg	Face	2	R	num_3	0.765864876	1	7	congr
right	upr	Face 4L.jpg	Face	4	L	num_3	2.363761281	1	7	incongr
right	inv	Face 4R.jpg	Face	4	R	num_3	5.493046925	1	7	incongr
right	inv	Face 1R.jpg	Face	1	R	num_3	2.216215581	1	7	incongr
left	upr	Face 2R.jpg	Face	2	R	num_1	3.728371394	1	7	incongr
left	inv	Face 4L.jpg	Face	4	L	num_1	3.811838681	1	7	incongr
left	upr	Face 1L.jpg	Face	1	L	num_1	1.248439728	1	7	congr
right	upr	Face 3R.jpg	Face	3	R	num_3	1.298811934	1	7	congr
right	upr	Face 1R.jpg	Face	1	R	num_3	1.348452963	1	7	congr
right	upr	Face 3L.jpg	Face	3	L	num_3	2.247237561	1	7	incongr
left	upr	Face 4R.jpg	Face	4	R	num_1	2.114101505	1	7	incongr
right	inv	Face 3R.jpg	Face	3	R	num_3	5.792557574	1	8	incongr
left	inv	Face 4L.jpg	Face	4	L	num_1	8.572133053	1	8	incongr
right	inv	Face 3L.jpg	Face	3	L	num_3	4.578628194	1	8	congr
right	inv	Face 4R.jpg	Face	4	R	num_3	2.180347599	1	8	incongr
left	upr	Face 1R.jpg	Face	1	R	num_1	4.677357664	1	8	incongr
right	upr	Face 3R.jpg	Face	3	R	num_3	2.230601365	1	8	congr
left	upr	Face 1R.jpg	Face	1	R	num_1	4.527541207	1	8	incongr
left	inv	Face 3R.jpg	Face	3	R	num_1	3.112973761	1	8	congr
left	upr	Face 4R.jpg	Face	4	R	num_1	2.829788946	1	8	incongr
right	inv	Face 4L.jpg	Face	4	L	num_3	3.345804367	1	8	congr
right	inv	Face 1R.jpg	Face	1	R	num_3	2.729928627	1	8	incongr
right	upr	Face 1L.jpg	Face	1	L	num_3	2.463624211	1	8	incongr
left	upr	Face 2L.jpg	Face	2	L	num_1	3.212635809	1	8	congr
left	inv	Face 2L.jpg	Face	2	L	num_1	3.345809829	1	8	incongr
left	upr	Face 4R.jpg	Face	4	R	num_1	2.080787235	1	8	incongr
right	upr	Face 4L.jpg	Face	4	L	num_3	2.746586762	1	8	incongr
left	inv	Face 2R.jpg	Face	2	R	num_1	2.547958863	1	8	congr
left	inv	Face 2R.jpg	Face	2	R	num_1	1.364949642	1	8	congr
left	upr	Face 4L.jpg	Face	4	L	num_1	2.846410776	1	8	congr
right	upr	Face 2R.jpg	Face	2	R	num_3	2.313863562	1	8	congr
right	upr	Face 2R.jpg	Face	2	R	num_3	2.314006386	1	8	congr
right	inv	Face 3R.jpg	Face	3	R	num_3	2.363722212	1	8	incongr
right	inv	Face 1L.jpg	Face	1	L	num_3	3.478940825	1	8	congr
left	upr	Face 2R.jpg	Face	2	R	num_1	5.359783969	1	8	incongr
left	inv	Face 4R.jpg	Face	4	R	num_1	9.454170781	1	8	congr
left	inv	Face 1R.jpg	Face	1	R	num_1	2.679996746	1	8	congr
right	upr	Face 4R.jpg	Face	4	R	num_3	4.261226538	1	8	congr
left	inv	Face 1R.jpg	Face	1	R	num_1	3.112765227	1	8	congr
left	inv	Face 2L.jpg	Face	2	L	num_1	2.680009452	1	8	incongr
left	inv	Face 4L.jpg	Face	4	L	num_1	9.154716298	1	8	incongr
right	upr	Face 4R.jpg	Face	4	R	num_3	1.581475112	1	8	congr
left	upr	Face 2L.jpg	Face	2	L	num_1	2.879742608	1	8	congr
left	inv	Face 4R.jpg	Face	4	R	num_1	3.961489716	1	8	congr
left	upr	Face 3R.jpg	Face	3	R	num_1	2.829769608	1	8	incongr
right	inv	Face 3R.jpg	Face	3	R	num_3	2.180669238	1	8	incongr
right	upr	Face 2L.jpg	Face	2	L	num_3	2.61367062	1	8	incongr
left	upr	Face 1L.jpg	Face	1	L	num_1	5.193509904	1	8	congr
left	inv	Face 1L.jpg	Face	1	L	num_1	6.358437737	1	8	incongr
left	upr	Face 1L.jpg	Face	1	L	num_1	3.229274077	1	8	congr
left	upr	Face 4L.jpg	Face	4	L	num_1	0.99897459	1	8	congr
right	upr	Face 3L.jpg	Face	3	L	num_3	5.526203289	1	8	incongr
right	upr	Face 1L.jpg	Face	1	L	num_3	2.613610628	1	8	incongr
right	upr	Face 3R.jpg	Face	3	R	num_3	2.197504635	1	8	congr
left	inv	Face 2R.jpg	Face	2	R	num_1	2.113960849	1	8	congr
left	inv	Face 3L.jpg	Face	3	L	num_1	6.724613679	1	8	incongr
right	upr	Face 4L.jpg	Face	4	L	num_3	1.448321497	1	8	incongr
right	inv	Face 2R.jpg	Face	2	R	num_3	1.764516994	1	8	incongr
left	inv	Face 3R.jpg	Face	3	R	num_1	3.162521457	1	8	congr
right	inv	Face 3L.jpg	Face	3	L	num_3	1.930996468	1	8	congr
left	inv	Face 4R.jpg	Face	4	R	num_1	1.697965362	1	8	congr
left	upr	Face 2R.jpg	Face	2	R	num_1	0.848971576	1	8	incongr
right	upr	Face 1R.jpg	Face	1	R	num_3	2.346963037	1	8	congr
right	inv	Face 1R.jpg	Face	1	R	num_3	5.676000379	1	8	incongr
right	upr	Face 2L.jpg	Face	2	L	num_3	2.962967797	1	8	incongr
right	inv	Face 1R.jpg	Face	1	R	num_3	5.958963513	1	8	incongr
left	upr	Face 3R.jpg	Face	3	R	num_1	4.327818412	1	8	incongr
left	upr	Face 3L.jpg	Face	3	L	num_1	2.247243071	1	8	congr
left	upr	Face 3R.jpg	Face	3	R	num_1	2.164028672	1	8	incongr
right	upr	Face 1R.jpg	Face	1	R	num_3	2.913043241	1	8	congr
right	upr	Face 1L.jpg	Face	1	L	num_3	2.796599367	1	8	incongr
left	upr	Face 3L.jpg	Face	3	L	num_1	8.205970229	1	8	congr
left	inv	Face 3L.jpg	Face	3	L	num_1	4.09500157	1	8	incongr
left	upr	Face 1R.jpg	Face	1	R	num_1	8.022917264	1	8	incongr
left	inv	Face 4L.jpg	Face	4	L	num_1	5.226614592	1	8	incongr
right	inv	Face 2R.jpg	Face	2	R	num_3	2.065151507	1	8	incongr
right	inv	Face 4L.jpg	Face	4	L	num_3	4.627468297	1	8	congr
right	inv	Face 2L.jpg	Face	2	L	num_3	3.345708272	1	8	congr
right	upr	Face 4L.jpg	Face	4	L	num_3	3.096347519	1	8	incongr
right	inv	Face 3L.jpg	Face	3	L	num_3	3.778581077	1	8	congr
left	inv	Face 3L.jpg	Face	3	L	num_1	2.563491473	1	8	incongr
right	inv	Face 2L.jpg	Face	2	L	num_3	4.011605274	1	8	congr
left	upr	Face 4R.jpg	Face	4	R	num_1	10.07016218	1	8	incongr
right	upr	Face 3L.jpg	Face	3	L	num_3	3.195986471	1	8	incongr
left	upr	Face 3L.jpg	Face	3	L	num_1	5.509601927	1	8	congr
left	upr	Face 2R.jpg	Face	2	R	num_1	2.430192699	1	8	incongr
right	upr	Face 2R.jpg	Face	2	R	num_3	3.462353938	1	8	congr
right	upr	Face 3L.jpg	Face	3	L	num_3	2.18065739	1	8	incongr
left	inv	Face 3R.jpg	Face	3	R	num_1	4.694181977	1	8	congr
left	upr	Face 1L.jpg	Face	1	L	num_1	2.247257716	1	8	congr
right	inv	Face 2R.jpg	Face	2	R	num_3	2.846475247	1	8	incongr
left	upr	Face 4L.jpg	Face	4	L	num_1	2.76322407	1	8	congr
right	inv	Face 2L.jpg	Face	2	L	num_3	2.463957621	1	8	congr
left	inv	Face 1R.jpg	Face	1	R	num_1	5.126781555	1	8	congr
left	inv	Face 1L.jpg	Face	1	L	num_1	2.180675702	1	8	incongr
right	inv	Face 4L.jpg	Face	4	L	num_3	3.229306402	1	8	congr
right	upr	Face 3R.jpg	Face	3	R	num_3	2.130767785	1	8	congr
right	inv	Face 1L.jpg	Face	1	L	num_3	2.746596977	1	8	congr
left	upr	Face 2L.jpg	Face	2	L	num_1	3.59563619	1	8	congr
left	inv	Face 1L.jpg	Face	1	L	num_1	6.208881216	1	8	incongr
left	inv	Face 2L.jpg	Face	2	L	num_1	3.329122175	1	8	incongr
right	inv	Face 4R.jpg	Face	4	R	num_3	6.258570284	1	8	incongr
right	inv	Face 1L.jpg	Face	1	L	num_3	1.797838013	1	8	congr
right	upr	Face 4R.jpg	Face	4	R	num_3	2.014245081	1	8	congr
right	upr	Face 2L.jpg	Face	2	L	num_3	2.746587856	1	8	incongr
right	upr	Face 1R.jpg	Face	1	R	num_3	3.628736393	1	8	congr
right	inv	Face 4R.jpg	Face	4	R	num_3	1.331804086	1	8	incongr
left	inv	Face 2R.jpg	Face	2	R	num_1	3.129390788	1	9	congr
right	upr	Face 3R.jpg	Face	3	R	num_3	1.798010961	1	9	congr
right	inv	Face 2L.jpg	Face	2	L	num_3	1.54816689	1	9	congr
left	upr	Face 2L.jpg	Face	2	L	num_1	3.462283321	1	9	congr
right	inv	Face 2R.jpg	Face	2	R	num_3	1.364937669	1	9	incongr
right	inv	Face 3L.jpg	Face	3	L	num_3	2.147417287	1	9	congr
right	upr	Face 3L.jpg	Face	3	L	num_3	1.181986859	1	9	incongr
left	inv	Face 2L.jpg	Face	2	L	num_1	2.796687373	1	9	incongr
left	upr	Face 3L.jpg	Face	3	L	num_1	4.177982233	1	9	congr
right	upr	Face 3L.jpg	Face	3	L	num_3	0.932323686	1	9	incongr
left	inv	Face 4L.jpg	Face	4	L	num_1	1.215312208	1	9	incongr
right	inv	Face 4L.jpg	Face	4	L	num_3	0.666014829	1	9	congr
right	inv	Face 3L.jpg	Face	3	L	num_3	0.76602317	1	9	congr
left	inv	Face 1L.jpg	Face	1	L	num_1	1.215291737	1	9	incongr
right	upr	Face 1R.jpg	Face	1	R	num_3	1.11542389	1	9	congr
left	upr	Face 4R.jpg	Face	4	R	num_1	1.714611985	1	9	incongr
right	inv	Face 3R.jpg	Face	3	R	num_3	0.765914944	1	9	incongr
right	inv	Face 1L.jpg	Face	1	L	num_3	0.749239277	1	9	congr
left	upr	Face 4L.jpg	Face	4	L	num_1	1.08215475	1	9	congr
right	upr	Face 4L.jpg	Face	4	L	num_3	0.699487716	1	9	incongr
right	inv	Face 3R.jpg	Face	3	R	num_3	0.848971488	1	9	incongr
left	inv	Face 4R.jpg	Face	4	R	num_1	7.307168662	1	9	congr
left	upr	Face 2L.jpg	Face	2	L	num_1	2.080797058	1	9	congr
right	upr	Face 2R.jpg	Face	2	R	num_3	0.915725453	1	9	congr
left	upr	Face 4L.jpg	Face	4	L	num_1	5.458591739	1	9	congr
right	inv	Face 1R.jpg	Face	1	R	num_3	0.915697898	1	9	incongr
left	upr	Face 2R.jpg	Face	2	R	num_1	1.814494706	1	9	incongr
right	upr	Face 2R.jpg	Face	2	R	num_3	0.749102604	1	9	congr
left	upr	Face 1R.jpg	Face	1	R	num_1	1.381725245	1	9	incongr
left	inv	Face 1R.jpg	Face	1	R	num_1	7.756530316	1	9	congr
left	inv	Face 3R.jpg	Face	3	R	num_1	2.19750776	1	9	congr
left	upr	Face 4L.jpg	Face	4	L	num_1	1.498415486	1	9	congr
left	inv	Face 4L.jpg	Face	4	L	num_1	3.229271774	1	9	incongr
left	upr	Face 3R.jpg	Face	3	R	num_1	6.574784732	1	9	incongr
left	inv	Face 2L.jpg	Face	2	L	num_1	2.114065306	1	9	incongr
right	inv	Face 4R.jpg	Face	4	R	num_3	3.162666394	1	9	incongr
left	upr	Face 3R.jpg	Face	3	R	num_1	3.512221489	1	9	incongr
left	inv	Face 3L.jpg	Face	3	L	num_1	7.057514492	1	9	incongr
left	upr	Face 2R.jpg	Face	2	R	num_1	3.0461778	1	9	incongr
left	upr	Face 1L.jpg	Face	1	L	num_3	1.764546736	0	9	congr
right	upr	Face 1L.jpg	Face	1	L	num_3	2.347124588	1	9	incongr
right	upr	Face 3R.jpg	Face	3	R	num_3	1.065510885	1	9	congr
left	upr	Face 3L.jpg	Face	3	L	num_1	3.495774198	1	9	congr
right	upr	Face 2L.jpg	Face	2	L	num_3	3.595618566	1	9	incongr
right	upr	Face 1L.jpg	Face	1	L	num_3	1.365091571	1	9	incongr
right	inv	Face 4L.jpg	Face	4	L	num_3	0.832332135	1	9	congr
right	upr	Face 1R.jpg	Face	1	R	num_3	1.065336792	1	9	congr
left	upr	Face 2L.jpg	Face	2	L	num_1	0.915557495	1	9	congr
right	inv	Face 2R.jpg	Face	2	R	num_3	0.88237709	1	9	incongr
left	inv	Face 1R.jpg	Face	1	R	num_1	2.913017764	1	9	congr
right	upr	Face 4L.jpg	Face	4	L	num_3	1.115428467	1	9	incongr
left	upr	Face 4R.jpg	Face	4	R	num_1	0.915705496	1	9	incongr
right	inv	Face 4R.jpg	Face	4	R	num_3	0.73260507	1	9	incongr
right	upr	Face 4L.jpg	Face	4	L	num_3	0.899237914	1	9	incongr
right	inv	Face 1R.jpg	Face	1	R	num_3	0.782525633	1	9	incongr
left	upr	Face 2R.jpg	Face	2	R	num_1	1.24858757	1	9	incongr
left	inv	Face 4R.jpg	Face	4	R	num_1	4.993748511	1	9	congr
left	inv	Face 4L.jpg	Face	4	L	num_1	2.546759863	1	9	incongr
right	inv	Face 3R.jpg	Face	3	R	num_3	1.065503871	1	9	incongr
right	inv	Face 3L.jpg	Face	3	L	num_3	1.015561959	1	9	congr
right	upr	Face 4R.jpg	Face	4	R	num_3	0.832317517	1	9	congr
left	inv	Face 4R.jpg	Face	4	R	num_1	4.510898834	1	9	congr
right	upr	Face 3R.jpg	Face	3	R	num_3	3.662010187	1	9	congr
left	upr	Face 1L.jpg	Face	1	L	num_1	3.995094365	1	9	congr
right	upr	Face 4R.jpg	Face	4	R	num_3	0.999139729	1	9	congr
right	upr	Face 4R.jpg	Face	4	R	num_3	0.88244545	1	9	congr
right	inv	Face 2L.jpg	Face	2	L	num_3	5.376390599	1	9	congr
left	inv	Face 3L.jpg	Face	3	L	num_1	5.393059757	1	9	incongr
left	upr	Face 1R.jpg	Face	1	R	num_1	1.215311315	1	9	incongr
left	inv	Face 3L.jpg	Face	3	L	num_1	2.180656853	1	9	incongr
right	upr	Face 2L.jpg	Face	2	L	num_3	0.965593114	1	9	incongr
left	inv	Face 3R.jpg	Face	3	R	num_1	0.899233821	1	9	congr
left	upr	Face 3R.jpg	Face	3	R	num_1	2.164023215	1	9	incongr
left	inv	Face 2L.jpg	Face	2	L	num_1	1.165351409	1	9	incongr
right	inv	Face 1L.jpg	Face	1	L	num_3	1.481590753	1	9	congr
left	inv	Face 2R.jpg	Face	2	R	num_1	1.830954013	1	9	congr
right	upr	Face 1R.jpg	Face	1	R	num_3	0.916670509	1	9	congr
left	upr	Face 4R.jpg	Face	4	R	num_1	2.313644154	1	9	incongr
left	inv	Face 2R.jpg	Face	2	R	num_3	1.26517961	0	9	congr
right	upr	Face 3L.jpg	Face	3	L	num_3	2.829798035	1	9	incongr
left	inv	Face 3R.jpg	Face	3	R	num_1	1.431662015	1	9	congr
right	inv	Face 4L.jpg	Face	4	L	num_3	0.899215936	1	9	congr
right	upr	Face 1L.jpg	Face	1	L	num_3	0.965481812	1	9	incongr
left	upr	Face 1R.jpg	Face	1	R	num_1	2.679981887	1	9	incongr
right	upr	Face 2R.jpg	Face	2	R	num_3	1.49842518	1	9	congr
left	upr	Face 1L.jpg	Face	1	L	num_1	1.24857695	1	9	congr
left	inv	Face 1L.jpg	Face	1	L	num_1	1.298668544	1	9	incongr
right	inv	Face 2R.jpg	Face	2	R	num_3	0.99909112	1	9	incongr
right	inv	Face 2L.jpg	Face	2	L	num_3	0.76587737	1	9	congr
left	upr	Face 3L.jpg	Face	3	L	num_1	1.148709535	1	9	congr
right	inv	Face 1L.jpg	Face	1	L	num_3	0.81585042	1	9	congr
right	inv	Face 4R.jpg	Face	4	R	num_3	0.765914929	1	9	incongr
right	inv	Face 1R.jpg	Face	1	R	num_3	0.88239302	1	9	incongr
right	upr	Face 2L.jpg	Face	2	L	num_3	0.666021521	1	9	incongr
left	inv	Face 1L.jpg	Face	1	L	num_3	0.799354511	0	9	incongr
left	inv	Face 1R.jpg	Face	1	R	num_1	2.863090497	1	9	congr
right	upr	Face 3L.jpg	Face	3	L	num_3	1.281704482	1	10	incongr
right	inv	Face 1L.jpg	Face	1	L	num_3	1.198898025	1	10	congr
right	inv	Face 4R.jpg	Face	4	R	num_3	0.965689831	1	10	incongr
left	inv	Face 4R.jpg	Face	4	R	num_1	2.796636713	1	10	congr
left	inv	Face 3R.jpg	Face	3	R	num_1	0.948972481	1	10	congr
right	inv	Face 3L.jpg	Face	3	L	num_3	1.315155629	1	10	congr
right	upr	Face 1R.jpg	Face	1	R	num_3	0.882402008	1	10	congr
right	upr	Face 3L.jpg	Face	3	L	num_3	1.14861508	1	10	incongr
left	upr	Face 1R.jpg	Face	1	R	num_1	0.865752027	1	10	incongr
left	upr	Face 1L.jpg	Face	1	L	num_1	1.198840747	1	10	congr
right	upr	Face 2L.jpg	Face	2	L	num_3	0.932366151	1	10	incongr
left	upr	Face 2R.jpg	Face	2	R	num_1	0.715815436	1	10	incongr
right	inv	Face 2L.jpg	Face	2	L	num_3	0.666018161	1	10	congr
right	upr	Face 3R.jpg	Face	3	R	num_3	1.098957956	1	10	congr
right	inv	Face 3R.jpg	Face	3	R	num_3	1.265219236	1	10	incongr
left	upr	Face 1L.jpg	Face	1	L	num_1	1.148702004	1	10	congr
left	inv	Face 1L.jpg	Face	1	L	num_1	0.883513926	1	10	incongr
right	upr	Face 4L.jpg	Face	4	L	num_3	0.714666824	1	10	incongr
right	inv	Face 1L.jpg	Face	1	L	num_3	1.215286353	1	10	congr
right	upr	Face 1L.jpg	Face	1	L	num_3	0.765788218	1	10	incongr
left	inv	Face 1L.jpg	Face	1	L	num_1	1.316152753	1	10	incongr
left	inv	Face 1R.jpg	Face	1	R	num_1	0.999159338	1	10	congr
left	inv	Face 2L.jpg	Face	2	L	num_1	0.764764775	1	10	incongr
right	upr	Face 4R.jpg	Face	4	R	num_3	0.932325717	1	10	congr
left	inv	Face 4L.jpg	Face	4	L	num_1	0.815852922	1	10	incongr
right	inv	Face 1L.jpg	Face	1	L	num_3	1.215316416	1	10	congr
right	upr	Face 4R.jpg	Face	4	R	num_3	0.882432308	1	10	congr
left	upr	Face 3L.jpg	Face	3	L	num_1	0.732602185	1	10	congr
left	inv	Face 2L.jpg	Face	2	L	num_1	0.948974954	1	10	incongr
right	upr	Face 3R.jpg	Face	3	R	num_3	0.782383209	1	10	congr
left	upr	Face 4R.jpg	Face	4	R	num_1	0.666009108	1	10	incongr
left	upr	Face 4L.jpg	Face	4	L	num_1	1.548343529	1	10	congr
right	inv	Face 4L.jpg	Face	4	L	num_3	1.048840915	1	10	congr
right	upr	Face 1R.jpg	Face	1	R	num_3	0.899223802	1	10	congr
left	upr	Face 3R.jpg	Face	3	R	num_1	1.098950945	1	10	incongr
left	inv	Face 2R.jpg	Face	2	R	num_1	0.732631329	1	10	congr
left	upr	Face 4L.jpg	Face	4	L	num_1	1.098982157	1	10	congr
left	inv	Face 1R.jpg	Face	1	R	num_1	1.215289577	1	10	congr
left	upr	Face 1R.jpg	Face	1	R	num_1	0.78239629	1	10	incongr
right	inv	Face 2R.jpg	Face	2	R	num_3	0.832478187	1	10	incongr
right	upr	Face 2R.jpg	Face	2	R	num_3	0.715958333	1	10	congr
right	inv	Face 3L.jpg	Face	3	L	num_3	1.148554382	1	10	congr
right	upr	Face 4L.jpg	Face	4	L	num_3	0.782534443	1	10	incongr
left	upr	Face 4R.jpg	Face	4	R	num_1	0.86575878	1	10	incongr
left	inv	Face 4L.jpg	Face	4	L	num_1	0.749236528	1	10	incongr
right	upr	Face 1L.jpg	Face	1	L	num_3	0.80055431	1	10	incongr
right	inv	Face 1R.jpg	Face	1	R	num_3	1.114255937	1	10	incongr
right	upr	Face 3L.jpg	Face	3	L	num_3	0.732590711	1	10	incongr
left	inv	Face 4R.jpg	Face	4	R	num_1	1.265215344	1	10	congr
right	upr	Face 2L.jpg	Face	2	L	num_3	1.165439976	1	10	incongr
left	upr	Face 4R.jpg	Face	4	R	num_1	0.765876257	1	10	incongr
right	inv	Face 2R.jpg	Face	2	R	num_3	0.732594585	1	10	incongr
left	inv	Face 3L.jpg	Face	3	L	num_1	0.882396058	1	10	incongr
right	inv	Face 4R.jpg	Face	4	R	num_3	1.398541565	1	10	incongr
left	inv	Face 3R.jpg	Face	3	R	num_1	0.948967425	1	10	congr
left	upr	Face 2R.jpg	Face	2	R	num_1	0.799351163	1	10	incongr
left	upr	Face 1L.jpg	Face	1	L	num_1	1.132084145	1	10	congr
left	upr	Face 3L.jpg	Face	3	L	num_1	0.965622224	1	10	congr
left	inv	Face 4L.jpg	Face	4	L	num_1	1.19890605	1	10	incongr
left	inv	Face 3R.jpg	Face	3	R	num_1	0.899288194	1	10	congr
right	inv	Face 3R.jpg	Face	3	R	num_3	0.982253329	1	10	incongr
right	inv	Face 2L.jpg	Face	2	L	num_3	0.782529862	1	10	congr
left	inv	Face 2L.jpg	Face	2	L	num_1	0.715958293	1	10	incongr
left	upr	Face 4L.jpg	Face	4	L	num_1	0.682666935	1	10	congr
left	inv	Face 2R.jpg	Face	2	R	num_1	0.8157005	1	10	congr
right	inv	Face 3R.jpg	Face	3	R	num_3	0.865790417	1	10	incongr
left	upr	Face 2L.jpg	Face	2	L	num_1	0.631872702	1	10	congr
right	inv	Face 4R.jpg	Face	4	R	num_3	1.048839059	1	10	incongr
right	inv	Face 2R.jpg	Face	2	R	num_3	0.732601882	1	10	incongr
right	upr	Face 4R.jpg	Face	4	R	num_3	0.86575428	1	10	congr
right	inv	Face 3L.jpg	Face	3	L	num_3	1.331790275	1	10	congr
left	upr	Face 1R.jpg	Face	1	R	num_1	1.514903147	1	10	incongr
right	inv	Face 2L.jpg	Face	2	L	num_3	1.414847773	1	10	congr
right	inv	Face 4L.jpg	Face	4	L	num_3	1.181982834	1	10	congr
right	inv	Face 1R.jpg	Face	1	R	num_3	1.198841396	1	10	incongr
left	inv	Face 3L.jpg	Face	3	L	num_1	1.148704744	1	10	incongr
right	upr	Face 4L.jpg	Face	4	L	num_3	1.415019629	1	10	incongr
right	upr	Face 1L.jpg	Face	1	L	num_3	0.765788275	1	10	incongr
left	upr	Face 2L.jpg	Face	2	L	num_1	0.965631756	1	10	congr
left	inv	Face 1L.jpg	Face	1	L	num_1	0.89923275	1	10	incongr
right	upr	Face 2R.jpg	Face	2	R	num_3	0.782534915	1	10	congr
right	upr	Face 3R.jpg	Face	3	R	num_3	0.815840302	1	10	congr
right	upr	Face 1R.jpg	Face	1	R	num_3	1.03221769	1	10	congr
left	upr	Face 2L.jpg	Face	2	L	num_1	0.632728184	1	10	congr
left	inv	Face 2R.jpg	Face	2	R	num_1	0.899221323	1	10	congr
left	upr	Face 3R.jpg	Face	3	R	num_1	1.215341682	1	10	incongr
left	inv	Face 1R.jpg	Face	1	R	num_1	1.548154552	1	10	congr
left	upr	Face 3R.jpg	Face	3	R	num_1	0.815828673	1	10	incongr
left	inv	Face 4R.jpg	Face	4	R	num_1	1.132040741	1	10	congr
right	upr	Face 2R.jpg	Face	2	R	num_3	1.132071906	1	10	congr
right	inv	Face 1R.jpg	Face	1	R	num_3	1.548195297	1	10	incongr
right	upr	Face 2L.jpg	Face	2	L	num_3	0.865753131	1	10	incongr
left	inv	Face 3L.jpg	Face	3	L	num_1	1.731254097	1	10	incongr
left	upr	Face 2R.jpg	Face	2	R	num_1	1.065496255	1	10	incongr
left	upr	Face 3L.jpg	Face	3	L	num_1	1.116633645	1	10	congr
right	inv	Face 4L.jpg	Face	4	L	num_3	1.946453661	1	10	congr
left	inv	Face 2L.jpg	Face	2	L	num_1	6.641317213	1	11	incongr
right	upr	Face 3R.jpg	Face	3	R	num_3	13.46562189	1	11	congr
left	inv	Face 3R.jpg	Face	3	R	num_1	5.193669356	1	11	congr
right	inv	Face 1R.jpg	Face	1	R	num_3	10.56949763	1	11	incongr
left	inv	Face 3L.jpg	Face	3	L	num_1	2.480384583	1	11	incongr
left	inv	Face 4L.jpg	Face	4	L	num_1	1.947666114	1	11	incongr
left	upr	Face 2L.jpg	Face	2	L	num_1	2.563486844	1	11	congr
left	inv	Face 2R.jpg	Face	2	R	num_1	2.247098916	1	11	congr
right	inv	Face 2L.jpg	Face	2	L	num_3	6.425175805	1	11	congr
left	inv	Face 1R.jpg	Face	1	R	num_1	3.645376424	1	11	congr
right	upr	Face 1R.jpg	Face	1	R	num_3	4.46096075	1	11	congr
left	inv	Face 1L.jpg	Face	1	L	num_1	3.528880487	1	11	incongr
right	upr	Face 3L.jpg	Face	3	L	num_3	7.390370449	1	11	incongr
left	inv	Face 1R.jpg	Face	1	R	num_1	4.710638941	1	11	congr
right	upr	Face 2L.jpg	Face	2	L	num_3	5.792677137	1	11	incongr
right	upr	Face 1L.jpg	Face	1	L	num_3	4.743915137	1	11	incongr
right	upr	Face 2L.jpg	Face	2	L	num_3	3.512240925	1	11	incongr
right	inv	Face 2R.jpg	Face	2	R	num_3	3.578805422	1	11	incongr
left	upr	Face 4R.jpg	Face	4	R	num_1	1.380173815	1	11	incongr
left	inv	Face 4R.jpg	Face	4	R	num_1	3.745242465	1	11	congr
left	inv	Face 4R.jpg	Face	4	R	num_1	1.79803923	1	11	congr
left	upr	Face 4L.jpg	Face	4	L	num_1	3.528860088	1	11	congr
right	inv	Face 3L.jpg	Face	3	L	num_3	7.057501426	1	11	congr
right	upr	Face 4L.jpg	Face	4	L	num_3	2.580147397	1	11	incongr
right	upr	Face 2R.jpg	Face	2	R	num_3	2.413694744	1	11	congr
left	upr	Face 1R.jpg	Face	1	R	num_1	3.478947109	1	11	incongr
right	upr	Face 2L.jpg	Face	2	L	num_3	1.513678062	1	11	incongr
left	upr	Face 4L.jpg	Face	4	L	num_1	4.427704737	1	11	congr
left	inv	Face 3R.jpg	Face	3	R	num_1	2.030861185	1	11	congr
right	inv	Face 4R.jpg	Face	4	R	num_3	4.494430075	1	11	incongr
left	inv	Face 1R.jpg	Face	1	R	num_1	1.564828719	1	11	congr
right	upr	Face 4R.jpg	Face	4	R	num_3	5.110284421	1	11	congr
right	upr	Face 3L.jpg	Face	3	L	num_3	2.313825155	1	11	incongr
left	inv	Face 4L.jpg	Face	4	L	num_1	2.097602636	1	11	incongr
left	upr	Face 1L.jpg	Face	1	L	num_1	1.398569339	1	11	congr
right	inv	Face 4L.jpg	Face	4	L	num_3	2.896550791	1	11	congr
right	inv	Face 1R.jpg	Face	1	R	num_3	4.144725664	1	11	incongr
right	inv	Face 3R.jpg	Face	3	R	num_3	1.231957859	1	11	incongr
right	upr	Face 1L.jpg	Face	1	L	num_3	1.165345559	1	11	incongr
right	upr	Face 4L.jpg	Face	4	L	num_3	2.247217856	1	11	incongr
left	upr	Face 2L.jpg	Face	2	L	num_1	2.280563648	1	11	congr
left	inv	Face 4L.jpg	Face	4	L	num_1	3.59544736	1	11	incongr
left	upr	Face 4R.jpg	Face	4	R	num_1	1.931010698	1	11	incongr
right	upr	Face 4L.jpg	Face	4	L	num_3	2.413708321	1	11	incongr
right	upr	Face 2R.jpg	Face	2	R	num_3	2.796705379	1	11	congr
right	upr	Face 1R.jpg	Face	1	R	num_3	1.215304915	1	11	congr
right	inv	Face 4L.jpg	Face	4	L	num_3	2.846456111	1	11	congr
left	inv	Face 3L.jpg	Face	3	L	num_1	7.307353118	1	11	incongr
right	upr	Face 4R.jpg	Face	4	R	num_3	2.330507611	1	11	congr
left	inv	Face 2R.jpg	Face	2	R	num_1	1.980924543	1	11	congr
left	upr	Face 2L.jpg	Face	2	L	num_1	2.313836181	1	11	congr
left	upr	Face 3R.jpg	Face	3	R	num_1	2.263868408	1	11	incongr
right	inv	Face 4L.jpg	Face	4	L	num_3	5.958866491	1	11	congr
right	upr	Face 4R.jpg	Face	4	R	num_3	1.514918734	1	11	congr
right	inv	Face 2R.jpg	Face	2	R	num_3	1.698167357	1	11	incongr
right	inv	Face 2L.jpg	Face	2	L	num_3	1.94750529	1	11	congr
left	inv	Face 1L.jpg	Face	1	L	num_1	1.731122705	1	11	incongr
right	inv	Face 4R.jpg	Face	4	R	num_3	4.44433276	1	11	incongr
left	upr	Face 4L.jpg	Face	4	L	num_1	2.796721458	1	11	congr
left	upr	Face 2R.jpg	Face	2	R	num_1	1.01542188	1	11	incongr
right	upr	Face 3R.jpg	Face	3	R	num_3	4.14471452	1	11	congr
left	inv	Face 3L.jpg	Face	3	L	num_1	2.813188474	1	11	incongr
left	inv	Face 2R.jpg	Face	2	R	num_1	2.463643751	1	11	congr
right	inv	Face 3L.jpg	Face	3	L	num_3	5.759218057	1	11	congr
left	inv	Face 3R.jpg	Face	3	R	num_1	2.330495721	1	11	congr
right	inv	Face 2R.jpg	Face	2	R	num_3	3.695328725	1	11	incongr
right	upr	Face 2R.jpg	Face	2	R	num_3	1.714632562	1	11	congr
right	inv	Face 1L.jpg	Face	1	L	num_3	2.446980541	1	11	congr
right	inv	Face 3R.jpg	Face	3	R	num_3	1.165275827	1	11	incongr
left	upr	Face 3L.jpg	Face	3	L	num_1	4.411052482	1	11	congr
left	upr	Face 1R.jpg	Face	1	R	num_1	2.530208515	1	11	incongr
right	upr	Face 3L.jpg	Face	3	L	num_3	2.879587247	1	11	incongr
left	upr	Face 1L.jpg	Face	1	L	num_1	1.56482099	1	11	congr
left	inv	Face 2L.jpg	Face	2	L	num_1	2.130725137	1	11	incongr
left	inv	Face 2L.jpg	Face	2	L	num_1	2.230631822	1	11	incongr
left	upr	Face 1R.jpg	Face	1	R	num_1	1.731273988	1	11	incongr
right	upr	Face 3R.jpg	Face	3	R	num_3	2.163872236	1	11	congr
left	inv	Face 1L.jpg	Face	1	L	num_1	3.046181961	1	11	incongr
left	upr	Face 3L.jpg	Face	3	L	num_1	2.04750909	1	11	congr
right	inv	Face 1L.jpg	Face	1	L	num_3	1.581498648	1	11	congr
right	inv	Face 1L.jpg	Face	1	L	num_3	1.448306554	1	11	congr
right	inv	Face 1R.jpg	Face	1	R	num_3	1.431696668	1	11	incongr
left	upr	Face 2R.jpg	Face	2	R	num_1	1.664703052	1	11	incongr
right	upr	Face 1L.jpg	Face	1	L	num_3	2.91305717	1	11	incongr
right	inv	Face 2L.jpg	Face	2	L	num_3	1.115420085	1	11	congr
left	upr	Face 3L.jpg	Face	3	L	num_1	2.330472765	1	11	congr
right	upr	Face 1R.jpg	Face	1	R	num_3	3.145914224	1	11	congr
left	upr	Face 1L.jpg	Face	1	L	num_1	1.215304007	1	11	congr
left	inv	Face 4R.jpg	Face	4	R	num_1	4.078142501	1	11	congr
right	inv	Face 3L.jpg	Face	3	L	num_3	2.663374387	1	11	congr
left	upr	Face 4R.jpg	Face	4	R	num_1	2.047516396	1	11	incongr
left	upr	Face 3R.jpg	Face	3	R	num_1	2.313694842	1	11	incongr
left	upr	Face 2R.jpg	Face	2	R	num_1	1.348477847	1	11	incongr
left	upr	Face 3R.jpg	Face	3	R	num_1	1.747921957	1	11	incongr
right	inv	Face 4R.jpg	Face	4	R	num_3	1.298699741	1	11	incongr
right	inv	Face 3R.jpg	Face	3	R	num_3	2.363760373	1	11	incongr
right	inv	Face 3R.jpg	Face	3	R	num_3	11.5349107	1	12	incongr
left	inv	Face 1R.jpg	Face	1	R	num_1	1.065488589	1	12	congr
right	inv	Face 2R.jpg	Face	2	R	num_3	0.882403349	1	12	incongr
right	upr	Face 1R.jpg	Face	1	R	num_3	1.198845724	1	12	congr
right	upr	Face 1R.jpg	Face	1	R	num_3	0.815849907	1	12	congr
left	upr	Face 2R.jpg	Face	2	R	num_1	0.616110379	1	12	incongr
right	upr	Face 3L.jpg	Face	3	L	num_3	0.715975863	1	12	incongr
left	inv	Face 4R.jpg	Face	4	R	num_1	1.348445061	1	12	congr
right	inv	Face 4R.jpg	Face	4	R	num_3	0.649409466	1	12	incongr
left	inv	Face 3L.jpg	Face	3	L	num_1	1.415116553	1	12	incongr
right	inv	Face 4R.jpg	Face	4	R	num_3	1.032210801	1	12	incongr
right	inv	Face 2R.jpg	Face	2	R	num_3	0.632755797	1	12	incongr
right	upr	Face 4R.jpg	Face	4	R	num_3	0.948986942	1	12	congr
left	inv	Face 2L.jpg	Face	2	L	num_1	1.098953672	1	12	incongr
right	inv	Face 1R.jpg	Face	1	R	num_3	0.732615452	1	12	incongr
right	inv	Face 2L.jpg	Face	2	L	num_3	1.015600054	1	12	congr
left	inv	Face 4L.jpg	Face	4	L	num_1	1.1653627	1	12	incongr
left	inv	Face 1L.jpg	Face	1	L	num_1	1.115299197	1	12	incongr
left	inv	Face 3R.jpg	Face	3	R	num_1	0.93234386	1	12	congr
left	inv	Face 4R.jpg	Face	4	R	num_1	0.848969157	1	12	congr
right	upr	Face 2R.jpg	Face	2	R	num_3	0.649377159	1	12	congr
left	upr	Face 1L.jpg	Face	1	L	num_1	1.165197622	1	12	congr
right	inv	Face 3L.jpg	Face	3	L	num_3	1.015573049	1	12	congr
left	inv	Face 3R.jpg	Face	3	R	num_1	0.965630186	1	12	congr
left	upr	Face 3R.jpg	Face	3	R	num_1	1.015582635	1	12	incongr
right	upr	Face 2R.jpg	Face	2	R	num_3	0.948854472	1	12	congr
right	upr	Face 2L.jpg	Face	2	L	num_1	1.165356206	0	12	incongr
left	upr	Face 4R.jpg	Face	4	R	num_1	1.048838716	1	12	incongr
right	upr	Face 4L.jpg	Face	4	L	num_3	1.015586657	1	12	incongr
left	inv	Face 4R.jpg	Face	4	R	num_1	0.982276906	1	12	congr
right	inv	Face 2L.jpg	Face	2	L	num_3	0.965689441	1	12	congr
right	upr	Face 2L.jpg	Face	2	L	num_3	2.064199638	1	12	incongr
left	upr	Face 3L.jpg	Face	3	L	num_1	0.849005459	1	12	congr
left	upr	Face 2R.jpg	Face	2	R	num_1	0.832496328	1	12	incongr
right	upr	Face 3R.jpg	Face	3	R	num_3	0.882452278	1	12	congr
left	inv	Face 1L.jpg	Face	1	L	num_1	1.531550481	1	12	incongr
right	upr	Face 3L.jpg	Face	3	L	num_3	0.998955162	1	12	incongr
right	inv	Face 3L.jpg	Face	3	L	num_3	0.899257315	1	12	congr
right	upr	Face 3R.jpg	Face	3	R	num_3	1.015597533	1	12	congr
right	inv	Face 4R.jpg	Face	4	R	num_3	1.248583593	1	12	incongr
left	inv	Face 3R.jpg	Face	3	R	num_1	1.165388198	1	12	congr
right	inv	Face 3R.jpg	Face	3	R	num_3	0.882394711	1	12	incongr
left	upr	Face 2L.jpg	Face	2	L	num_1	0.799363344	1	12	congr
left	upr	Face 4L.jpg	Face	4	L	num_1	0.765887911	1	12	congr
left	inv	Face 2R.jpg	Face	2	R	num_1	1.980943947	1	12	congr
left	upr	Face 1L.jpg	Face	1	L	num_1	1.265233174	1	12	congr
left	inv	Face 3L.jpg	Face	3	L	num_1	0.815842619	1	12	incongr
left	inv	Face 1R.jpg	Face	1	R	num_1	0.882407723	1	12	congr
right	upr	Face 4R.jpg	Face	4	R	num_3	0.832410916	1	12	congr
left	inv	Face 2L.jpg	Face	2	L	num_1	0.699515236	1	12	incongr
left	inv	Face 4L.jpg	Face	4	L	num_1	0.899253601	1	12	incongr
right	inv	Face 1L.jpg	Face	1	L	num_3	1.098838094	1	12	congr
right	upr	Face 2R.jpg	Face	2	R	num_3	0.899234885	1	12	congr
left	inv	Face 2R.jpg	Face	2	R	num_1	0.882413203	1	12	congr
left	upr	Face 2L.jpg	Face	2	L	num_1	0.782529386	1	12	congr
right	upr	Face 4R.jpg	Face	4	R	num_3	1.798059561	1	12	congr
right	upr	Face 1L.jpg	Face	1	L	num_3	0.882382107	1	12	incongr
right	upr	Face 1L.jpg	Face	1	L	num_3	1.348302019	1	12	incongr
right	inv	Face 4L.jpg	Face	4	L	num_3	1.731271075	1	12	congr
left	inv	Face 4L.jpg	Face	4	L	num_1	0.799388974	1	12	incongr
right	inv	Face 3L.jpg	Face	3	L	num_3	1.082154672	1	12	congr
left	upr	Face 1R.jpg	Face	1	R	num_1	0.81569388	1	12	incongr
right	upr	Face 1L.jpg	Face	1	L	num_3	0.882278953	1	12	incongr
right	inv	Face 4L.jpg	Face	4	L	num_3	0.899119756	1	12	congr
right	inv	Face 1R.jpg	Face	1	R	num_3	1.032209949	1	12	incongr
left	upr	Face 4R.jpg	Face	4	R	num_1	1.581337585	1	12	incongr
right	upr	Face 1R.jpg	Face	1	R	num_3	0.765895469	1	12	congr
left	upr	Face 4L.jpg	Face	4	L	num_1	0.832474683	1	12	congr
right	inv	Face 1L.jpg	Face	1	L	num_3	0.682680905	1	12	congr
left	upr	Face 3R.jpg	Face	3	R	num_1	0.566164929	1	12	incongr
left	inv	Face 2R.jpg	Face	2	R	num_1	0.81583633	1	12	congr
right	inv	Face 2R.jpg	Face	2	R	num_3	0.782570458	1	12	incongr
left	upr	Face 4L.jpg	Face	4	L	num_1	0.865760572	1	12	congr
left	inv	Face 3L.jpg	Face	3	L	num_1	0.649402232	1	12	incongr
right	inv	Face 2L.jpg	Face	2	L	num_3	0.666015049	1	12	congr
left	upr	Face 3L.jpg	Face	3	L	num_1	0.715972076	1	12	congr
left	upr	Face 1R.jpg	Face	1	R	num_1	0.832329713	1	12	incongr
right	upr	Face 2L.jpg	Face	2	L	num_3	0.649372036	1	12	incongr
right	inv	Face 1R.jpg	Face	1	R	num_3	0.56619446	1	12	incongr
left	upr	Face 3R.jpg	Face	3	R	num_1	0.999077176	1	12	incongr
left	upr	Face 4R.jpg	Face	4	R	num_1	0.86574783	1	12	incongr
left	upr	Face 1L.jpg	Face	1	L	num_1	1.165372722	1	12	congr
left	inv	Face 1L.jpg	Face	1	L	num_1	0.899079469	1	12	incongr
right	upr	Face 4L.jpg	Face	4	L	num_1	1.032204649	0	12	incongr
left	upr	Face 2L.jpg	Face	2	L	num_1	0.699495191	1	12	congr
left	inv	Face 2L.jpg	Face	2	L	num_1	0.882463308	1	12	incongr
right	upr	Face 4L.jpg	Face	4	L	num_3	2.180678775	1	12	incongr
right	inv	Face 1L.jpg	Face	1	L	num_3	1.881080996	1	12	congr
right	upr	Face 3L.jpg	Face	3	L	num_3	1.115454496	1	12	incongr
right	upr	Face 3R.jpg	Face	3	R	num_3	1.231939158	1	12	congr
right	inv	Face 4L.jpg	Face	4	L	num_3	1.481606736	1	12	congr
left	upr	Face 3L.jpg	Face	3	L	num_1	1.148722259	1	12	congr
left	inv	Face 1R.jpg	Face	1	R	num_1	1.38173896	1	12	congr
left	upr	Face 2R.jpg	Face	2	R	num_1	1.082149191	1	12	incongr
right	inv	Face 3R.jpg	Face	3	R	num_3	1.315180805	1	12	incongr
left	upr	Face 1R.jpg	Face	1	R	num_1	0.765861952	1	12	incongr
right	upr	Face 4L.jpg	Face	4	L	num_3	1.581396386	1	13	incongr
left	inv	Face 4R.jpg	Face	4	R	num_1	3.245925736	1	13	congr
right	upr	Face 2R.jpg	Face	2	R	num_3	1.098961811	1	13	congr
left	upr	Face 2L.jpg	Face	2	L	num_1	1.548184548	1	13	congr
left	upr	Face 4L.jpg	Face	4	L	num_1	1.448315596	1	13	congr
left	upr	Face 2R.jpg	Face	2	R	num_1	1.747904474	1	13	incongr
left	upr	Face 4L.jpg	Face	4	L	num_1	1.48160787	1	13	congr
right	inv	Face 3R.jpg	Face	3	R	num_3	4.111459707	1	13	incongr
right	inv	Face 3R.jpg	Face	3	R	num_3	1.897910303	1	13	incongr
left	inv	Face 2L.jpg	Face	2	L	num_1	1.864423952	1	13	incongr
right	upr	Face 1R.jpg	Face	1	R	num_3	1.26521824	1	13	congr
right	upr	Face 3L.jpg	Face	3	L	num_3	0.899227994	1	13	incongr
left	inv	Face 4L.jpg	Face	4	L	num_1	1.13206881	1	13	incongr
right	upr	Face 1R.jpg	Face	1	R	num_3	1.082135825	1	13	congr
right	inv	Face 2R.jpg	Face	2	R	num_3	0.782557919	1	13	incongr
left	upr	Face 2L.jpg	Face	2	L	num_1	1.84788473	1	13	congr
right	inv	Face 3L.jpg	Face	3	L	num_3	1.148746467	1	13	congr
right	inv	Face 3R.jpg	Face	3	R	num_3	1.381592856	1	13	incongr
left	upr	Face 1L.jpg	Face	1	L	num_1	1.413915327	1	13	congr
left	upr	Face 3L.jpg	Face	3	L	num_1	0.865752095	1	13	congr
left	upr	Face 3R.jpg	Face	3	R	num_1	2.730020514	1	13	incongr
right	inv	Face 4L.jpg	Face	4	L	num_3	0.983426171	1	13	congr
right	inv	Face 2L.jpg	Face	2	L	num_3	1.04761729	1	13	congr
left	inv	Face 3L.jpg	Face	3	L	num_1	2.114120292	1	13	incongr
right	inv	Face 1R.jpg	Face	1	R	num_3	2.297293178	1	13	incongr
left	inv	Face 1R.jpg	Face	1	R	num_1	2.76308733	1	13	congr
right	upr	Face 3R.jpg	Face	3	R	num_3	0.800485248	1	13	congr
right	upr	Face 2L.jpg	Face	2	L	num_3	0.898148762	1	13	incongr
left	inv	Face 1L.jpg	Face	1	L	num_1	1.931007277	1	13	incongr
left	upr	Face 1R.jpg	Face	1	R	num_1	1.348592603	1	13	incongr
left	upr	Face 1L.jpg	Face	1	L	num_1	1.315147502	1	13	congr
right	upr	Face 3R.jpg	Face	3	R	num_3	0.899238642	1	13	congr
left	inv	Face 3R.jpg	Face	3	R	num_1	0.732608149	1	13	congr
right	upr	Face 3L.jpg	Face	3	L	num_3	0.865622844	1	13	incongr
right	inv	Face 4R.jpg	Face	4	R	num_3	3.196176624	1	13	incongr
left	inv	Face 1R.jpg	Face	1	R	num_1	1.298709924	1	13	congr
right	inv	Face 2R.jpg	Face	2	R	num_3	0.799377246	1	13	incongr
right	inv	Face 2R.jpg	Face	2	R	num_3	1.498499368	1	13	incongr
left	upr	Face 3R.jpg	Face	3	R	num_1	1.215316753	1	13	incongr
left	upr	Face 2L.jpg	Face	2	L	num_1	2.33032806	1	13	congr
left	upr	Face 2R.jpg	Face	2	R	num_1	2.413723536	1	13	incongr
left	upr	Face 4L.jpg	Face	4	L	num_1	2.763266341	1	13	congr
right	upr	Face 4R.jpg	Face	4	R	num_3	1.331810414	1	13	congr
right	upr	Face 2L.jpg	Face	2	L	num_3	2.263903151	1	13	incongr
left	inv	Face 3R.jpg	Face	3	R	num_1	1.381731218	1	13	congr
right	inv	Face 4R.jpg	Face	4	R	num_3	1.281875545	1	13	incongr
left	inv	Face 2R.jpg	Face	2	R	num_1	1.198785359	1	13	congr
left	inv	Face 4L.jpg	Face	4	L	num_1	3.628779284	1	13	incongr
right	inv	Face 1R.jpg	Face	1	R	num_1	1.864452987	0	13	incongr
left	upr	Face 1R.jpg	Face	1	R	num_1	1.71465458	1	13	incongr
right	inv	Face 3L.jpg	Face	3	L	num_3	0.899232648	1	13	congr
left	upr	Face 1L.jpg	Face	1	L	num_1	2.247103052	1	13	congr
right	inv	Face 1R.jpg	Face	1	R	num_3	1.831152904	1	13	incongr
right	upr	Face 3R.jpg	Face	3	R	num_3	1.032197921	1	13	congr
right	upr	Face 4R.jpg	Face	4	R	num_3	1.198918849	1	13	congr
right	inv	Face 2L.jpg	Face	2	L	num_3	1.564817122	1	13	congr
left	inv	Face 2R.jpg	Face	2	R	num_1	1.21531826	1	13	congr
left	inv	Face 2R.jpg	Face	2	R	num_1	0.815695778	1	13	congr
left	upr	Face 4R.jpg	Face	4	R	num_1	3.812971744	1	13	incongr
left	upr	Face 4R.jpg	Face	4	R	num_1	1.665740348	1	13	incongr
left	inv	Face 1R.jpg	Face	1	R	num_1	2.047529143	1	13	congr
right	upr	Face 1L.jpg	Face	1	L	num_3	1.098953771	1	13	incongr
right	inv	Face 2L.jpg	Face	2	L	num_3	1.182000686	1	13	congr
right	upr	Face 2R.jpg	Face	2	R	num_3	0.899226857	1	13	congr
right	inv	Face 1L.jpg	Face	1	L	num_3	1.115318228	1	13	congr
right	upr	Face 3L.jpg	Face	3	L	num_3	0.999129892	1	13	incongr
left	upr	Face 3L.jpg	Face	3	L	num_1	0.899235857	1	13	congr
right	upr	Face 1R.jpg	Face	1	R	num_3	0.732606886	1	13	congr
right	inv	Face 4L.jpg	Face	4	L	num_3	1.165246644	1	13	congr
right	upr	Face 4L.jpg	Face	4	L	num_3	1.182008527	1	13	incongr
right	upr	Face 2L.jpg	Face	2	L	num_3	1.015428169	1	13	incongr
left	inv	Face 1L.jpg	Face	1	L	num_1	1.132058908	1	13	incongr
left	inv	Face 3L.jpg	Face	3	L	num_3	1.182005895	0	13	incongr
left	inv	Face 4R.jpg	Face	4	R	num_1	2.397249042	1	13	congr
right	inv	Face 1L.jpg	Face	1	L	num_3	1.498436627	1	13	congr
left	upr	Face 1R.jpg	Face	1	R	num_1	3.512261652	1	13	incongr
right	upr	Face 1L.jpg	Face	1	L	num_3	1.248585433	1	13	incongr
left	upr	Face 4R.jpg	Face	4	R	num_1	3.262568531	1	13	incongr
left	upr	Face 3R.jpg	Face	3	R	num_1	1.298726792	1	13	incongr
right	inv	Face 4L.jpg	Face	4	L	num_3	1.015578346	1	13	congr
left	inv	Face 4L.jpg	Face	4	L	num_1	2.330637889	1	13	incongr
left	upr	Face 2R.jpg	Face	2	R	num_1	1.281740261	1	13	incongr
left	inv	Face 3L.jpg	Face	3	L	num_3	1.548199822	0	13	incongr
right	upr	Face 4R.jpg	Face	4	R	num_3	1.514910889	1	13	congr
left	inv	Face 4R.jpg	Face	4	R	num_1	1.947650584	1	13	congr
right	inv	Face 4R.jpg	Face	4	R	num_3	1.531538101	1	13	incongr
right	upr	Face 2R.jpg	Face	2	R	num_3	1.098969929	1	13	congr
right	inv	Face 3L.jpg	Face	3	L	num_3	2.313856671	1	13	congr
left	upr	Face 3L.jpg	Face	3	L	num_1	1.54818761	1	13	congr
right	upr	Face 1L.jpg	Face	1	L	num_3	1.098985342	1	13	incongr
left	inv	Face 1L.jpg	Face	1	L	num_1	1.365094032	1	13	incongr
left	inv	Face 2L.jpg	Face	2	L	num_1	2.862973921	1	13	incongr
right	inv	Face 1L.jpg	Face	1	L	num_3	1.298547069	1	13	congr
right	upr	Face 4L.jpg	Face	4	L	num_3	1.015577323	1	13	incongr
left	inv	Face 2L.jpg	Face	2	L	num_1	1.498432395	1	13	incongr
left	inv	Face 3R.jpg	Face	3	R	num_1	1.215325497	1	13	congr
right	inv	Face 2L.jpg	Face	2	L	num_3	1.548207955	1	14	congr
left	upr	Face 4L.jpg	Face	4	L	num_1	1.764647366	1	14	congr
right	upr	Face 3L.jpg	Face	3	L	num_3	1.897764328	1	14	incongr
left	upr	Face 2R.jpg	Face	2	R	num_1	2.230620384	1	14	incongr
left	upr	Face 3R.jpg	Face	3	R	num_1	1.265218087	1	14	incongr
right	upr	Face 4L.jpg	Face	4	L	num_3	1.53157526	1	14	incongr
left	inv	Face 2L.jpg	Face	2	L	num_1	1.265266973	1	14	incongr
right	inv	Face 4R.jpg	Face	4	R	num_3	1.165359542	1	14	incongr
right	upr	Face 3L.jpg	Face	3	L	num_3	0.932343894	1	14	incongr
left	upr	Face 1L.jpg	Face	1	L	num_1	1.132064921	1	14	congr
left	upr	Face 2L.jpg	Face	2	L	num_3	0.532901343	0	14	congr
right	inv	Face 2R.jpg	Face	2	R	num_3	0.849103344	1	14	incongr
right	inv	Face 2L.jpg	Face	2	L	num_3	0.965619607	1	14	congr
right	inv	Face 1R.jpg	Face	1	R	num_3	1.664548044	1	14	incongr
left	inv	Face 2L.jpg	Face	2	L	num_1	2.363763064	1	14	incongr
right	upr	Face 4R.jpg	Face	4	R	num_3	1.831176251	1	14	congr
left	upr	Face 3R.jpg	Face	3	R	num_1	1.231945249	1	14	incongr
right	inv	Face 3L.jpg	Face	3	L	num_3	1.431676503	1	14	congr
right	upr	Face 2R.jpg	Face	2	R	num_3	1.098944221	1	14	congr
right	inv	Face 1L.jpg	Face	1	L	num_3	1.265242619	1	14	congr
left	upr	Face 3L.jpg	Face	3	L	num_1	1.531549161	1	14	congr
left	inv	Face 4L.jpg	Face	4	L	num_1	1.331804507	1	14	incongr
right	inv	Face 3R.jpg	Face	3	R	num_3	0.915558258	1	14	incongr
right	inv	Face 1L.jpg	Face	1	L	num_1	0.865714945	0	14	congr
right	inv	Face 4L.jpg	Face	4	L	num_3	0.932343144	1	14	congr
right	upr	Face 4L.jpg	Face	4	L	num_3	0.832465442	1	14	incongr
left	upr	Face 1L.jpg	Face	1	L	num_1	1.864436119	1	14	congr
left	inv	Face 1L.jpg	Face	1	L	num_1	1.514937575	1	14	incongr
left	inv	Face 4R.jpg	Face	4	R	num_1	1.614622036	1	14	congr
right	inv	Face 3L.jpg	Face	3	L	num_3	1.065485527	1	14	congr
right	inv	Face 2L.jpg	Face	2	L	num_3	0.899228115	1	14	congr
left	inv	Face 1L.jpg	Face	1	L	num_1	1.465031464	1	14	incongr
left	inv	Face 3R.jpg	Face	3	R	num_1	1.381751455	1	14	congr
left	inv	Face 1L.jpg	Face	1	L	num_1	1.281874793	1	14	incongr
left	upr	Face 2R.jpg	Face	2	R	num_1	0.782529524	1	14	incongr
left	inv	Face 3L.jpg	Face	3	L	num_1	1.298528039	1	14	incongr
left	inv	Face 4L.jpg	Face	4	L	num_1	1.231936643	1	14	incongr
right	upr	Face 2L.jpg	Face	2	L	num_3	0.715980928	1	14	incongr
left	upr	Face 1R.jpg	Face	1	R	num_1	1.131930854	1	14	incongr
right	upr	Face 1L.jpg	Face	1	L	num_3	0.765911598	1	14	incongr
left	upr	Face 4R.jpg	Face	4	R	num_1	1.215314849	1	14	incongr
right	upr	Face 3L.jpg	Face	3	L	num_3	0.715969312	1	14	incongr
left	inv	Face 3R.jpg	Face	3	R	num_1	0.715967823	1	14	congr
right	upr	Face 3R.jpg	Face	3	R	num_3	0.848967602	1	14	congr
left	inv	Face 2R.jpg	Face	2	R	num_1	0.799373913	1	14	congr
right	inv	Face 3R.jpg	Face	3	R	num_3	0.865763408	1	14	incongr
right	inv	Face 2R.jpg	Face	2	R	num_3	0.899235505	1	14	incongr
right	upr	Face 1L.jpg	Face	1	L	num_3	1.048849641	1	14	incongr
right	upr	Face 2R.jpg	Face	2	R	num_3	1.015420692	1	14	congr
left	upr	Face 2L.jpg	Face	2	L	num_1	0.782524441	1	14	congr
right	inv	Face 3L.jpg	Face	3	L	num_3	0.649249772	1	14	congr
right	inv	Face 4L.jpg	Face	4	L	num_3	0.865644374	1	14	congr
right	upr	Face 4L.jpg	Face	4	L	num_3	1.398558149	1	14	incongr
left	inv	Face 2L.jpg	Face	2	L	num_1	1.115452264	1	14	incongr
left	inv	Face 3L.jpg	Face	3	L	num_1	1.115448113	1	14	incongr
left	inv	Face 3R.jpg	Face	3	R	num_1	1.098971298	1	14	congr
left	upr	Face 3L.jpg	Face	3	L	num_1	0.982296051	1	14	congr
right	upr	Face 1R.jpg	Face	1	R	num_3	0.866791756	1	14	congr
right	upr	Face 1R.jpg	Face	1	R	num_3	1.014407954	1	14	congr
right	upr	Face 2L.jpg	Face	2	L	num_3	1.36509799	1	14	incongr
left	upr	Face 4R.jpg	Face	4	R	num_1	1.13208027	1	14	incongr
right	inv	Face 1R.jpg	Face	1	R	num_3	0.566172388	1	14	incongr
left	inv	Face 1R.jpg	Face	1	R	num_1	1.148712625	1	14	congr
left	inv	Face 3L.jpg	Face	3	L	num_1	1.265220619	1	14	incongr
left	upr	Face 3R.jpg	Face	3	R	num_1	1.015424235	1	14	incongr
left	inv	Face 2R.jpg	Face	2	R	num_1	1.015606773	1	14	congr
right	upr	Face 1L.jpg	Face	1	L	num_3	1.132149303	1	14	incongr
left	upr	Face 4L.jpg	Face	4	L	num_1	1.714651864	1	14	congr
right	inv	Face 4R.jpg	Face	4	R	num_3	0.849122459	1	14	incongr
right	inv	Face 4L.jpg	Face	4	L	num_3	1.06548849	1	14	congr
right	inv	Face 3R.jpg	Face	3	R	num_3	1.032273758	1	14	incongr
right	inv	Face 2R.jpg	Face	2	R	num_3	1.614816053	1	14	incongr
left	inv	Face 2R.jpg	Face	2	R	num_1	0.899290296	1	14	congr
right	upr	Face 2L.jpg	Face	2	L	num_3	0.949033107	1	14	incongr
left	inv	Face 4L.jpg	Face	4	L	num_1	1.082148565	1	14	incongr
right	upr	Face 4R.jpg	Face	4	R	num_3	1.365086173	1	14	congr
left	inv	Face 4R.jpg	Face	4	R	num_1	1.481603394	1	14	congr
left	inv	Face 1R.jpg	Face	1	R	num_1	2.413726703	1	14	congr
left	upr	Face 1L.jpg	Face	1	L	num_1	1.132058069	1	14	congr
left	upr	Face 2L.jpg	Face	2	L	num_1	1.648052089	1	14	congr
right	upr	Face 3R.jpg	Face	3	R	num_3	1.149824839	1	14	congr
left	upr	Face 4L.jpg	Face	4	L	num_1	1.130893576	1	14	congr
left	inv	Face 1R.jpg	Face	1	R	num_1	1.182063643	1	14	congr
left	upr	Face 1R.jpg	Face	1	R	num_1	1.548188518	1	14	incongr
right	upr	Face 4R.jpg	Face	4	R	num_3	0.965623499	1	14	congr
right	upr	Face 3R.jpg	Face	3	R	num_3	0.948987249	1	14	congr
right	inv	Face 4R.jpg	Face	4	R	num_3	0.999090134	1	14	incongr
left	upr	Face 1R.jpg	Face	1	R	num_1	1.198863919	1	14	incongr
left	inv	Face 4R.jpg	Face	4	R	num_1	1.148724876	1	14	congr
right	inv	Face 1L.jpg	Face	1	L	num_3	1.182000908	1	14	congr
right	upr	Face 2R.jpg	Face	2	R	num_3	0.965621442	1	14	congr
right	inv	Face 1R.jpg	Face	1	R	num_3	0.899241055	1	14	incongr
left	upr	Face 2R.jpg	Face	2	R	num_1	1.348441741	1	14	incongr
left	upr	Face 4R.jpg	Face	4	R	num_1	1.814543096	1	14	incongr
right	upr	Face 1R.jpg	Face	1	R	num_3	0.815903303	1	14	congr
left	upr	Face 3L.jpg	Face	3	L	num_1	1.215271	1	14	congr
left	inv	Face 2R.jpg	Face	2	R	num_1	5.609446991	1	15	congr
right	inv	Face 1L.jpg	Face	1	L	num_3	3.2960233	1	15	congr
right	inv	Face 3L.jpg	Face	3	L	num_3	9.104804582	1	15	congr
right	inv	Face 1R.jpg	Face	1	R	num_3	2.230614988	1	15	incongr
right	inv	Face 4L.jpg	Face	4	L	num_3	7.723329102	1	15	congr
right	inv	Face 4L.jpg	Face	4	L	num_3	1.531544911	1	15	congr
right	upr	Face 3L.jpg	Face	3	L	num_3	3.18048612	1	15	incongr
right	inv	Face 2R.jpg	Face	2	R	num_3	1.630250088	1	15	incongr
left	upr	Face 3L.jpg	Face	3	L	num_1	4.843823746	1	15	congr
left	upr	Face 3R.jpg	Face	3	R	num_1	1.681206302	1	15	incongr
right	upr	Face 2R.jpg	Face	2	R	num_3	2.513425624	1	15	congr
right	upr	Face 4R.jpg	Face	4	R	num_3	5.276578089	1	15	congr
right	inv	Face 1R.jpg	Face	1	R	num_3	4.993776691	1	15	incongr
right	inv	Face 4R.jpg	Face	4	R	num_3	3.662026985	1	15	incongr
left	upr	Face 4R.jpg	Face	4	R	num_1	2.247246916	1	15	incongr
left	inv	Face 2L.jpg	Face	2	L	num_1	1.648050742	1	15	incongr
left	inv	Face 2R.jpg	Face	2	R	num_1	3.54552624	1	15	congr
left	upr	Face 1R.jpg	Face	1	R	num_1	2.914263073	1	15	incongr
left	inv	Face 4L.jpg	Face	4	L	num_1	1.197119464	1	15	incongr
right	inv	Face 2R.jpg	Face	2	R	num_3	1.614822784	1	15	incongr
right	upr	Face 3R.jpg	Face	3	R	num_3	3.34578869	1	15	congr
left	upr	Face 1R.jpg	Face	1	R	num_1	2.596990457	1	15	incongr
left	upr	Face 1L.jpg	Face	1	L	num_1	2.04742994	1	15	congr
right	inv	Face 3R.jpg	Face	3	R	num_3	1.531429619	1	15	incongr
left	inv	Face 2L.jpg	Face	2	L	num_1	1.132063967	1	15	incongr
left	upr	Face 2R.jpg	Face	2	R	num_1	1.331791756	1	15	incongr
left	inv	Face 4R.jpg	Face	4	R	num_1	8.60548164	1	15	congr
left	inv	Face 2L.jpg	Face	2	L	num_1	1.531543758	1	15	incongr
right	upr	Face 4R.jpg	Face	4	R	num_3	3.712009239	1	15	congr
left	inv	Face 1R.jpg	Face	1	R	num_1	1.315099316	1	15	congr
left	inv	Face 2R.jpg	Face	2	R	num_1	0.932328358	1	15	congr
right	upr	Face 4L.jpg	Face	4	L	num_3	3.528917791	1	15	incongr
left	upr	Face 4R.jpg	Face	4	R	num_1	1.415037608	1	15	incongr
left	upr	Face 2R.jpg	Face	2	R	num_1	0.865796897	1	15	incongr
left	inv	Face 1L.jpg	Face	1	L	num_1	1.664705942	1	15	incongr
left	upr	Face 1L.jpg	Face	1	L	num_1	2.130764612	1	15	congr
left	inv	Face 3R.jpg	Face	3	R	num_1	2.696871964	1	15	congr
left	inv	Face 1L.jpg	Face	1	L	num_1	2.01427311	1	15	incongr
left	upr	Face 1R.jpg	Face	1	R	num_1	1.431672617	1	15	incongr
right	inv	Face 1R.jpg	Face	1	R	num_3	3.445669172	1	15	incongr
left	inv	Face 1L.jpg	Face	1	L	num_1	5.176692091	1	15	incongr
right	upr	Face 1L.jpg	Face	1	L	num_3	1.947646072	1	15	incongr
right	upr	Face 3L.jpg	Face	3	L	num_3	1.631414218	1	15	incongr
right	inv	Face 4R.jpg	Face	4	R	num_3	2.663373497	1	15	incongr
right	inv	Face 3R.jpg	Face	3	R	num_3	0.915725976	1	15	incongr
left	upr	Face 3L.jpg	Face	3	L	num_1	1.431675829	1	15	congr
right	inv	Face 3R.jpg	Face	3	R	num_3	1.265075423	1	15	incongr
left	upr	Face 3R.jpg	Face	3	R	num_1	3.778407294	1	15	incongr
left	upr	Face 3R.jpg	Face	3	R	num_1	1.281867406	1	15	incongr
left	inv	Face 3R.jpg	Face	3	R	num_1	2.679865217	1	15	congr
left	inv	Face 3L.jpg	Face	3	L	num_1	3.429000124	1	15	incongr
right	inv	Face 3L.jpg	Face	3	L	num_3	3.029547349	1	15	congr
right	upr	Face 2R.jpg	Face	2	R	num_3	2.497116232	1	15	congr
right	inv	Face 1L.jpg	Face	1	L	num_3	1.71469149	1	15	congr
right	upr	Face 1R.jpg	Face	1	R	num_3	2.064089758	1	15	congr
right	inv	Face 3L.jpg	Face	3	L	num_3	1.348443332	1	15	congr
left	inv	Face 3L.jpg	Face	3	L	num_1	1.964313211	1	15	incongr
right	inv	Face 4R.jpg	Face	4	R	num_3	2.064175389	1	15	incongr
left	inv	Face 4R.jpg	Face	4	R	num_1	10.23663785	1	15	congr
left	upr	Face 2L.jpg	Face	2	L	num_1	1.198838533	1	15	congr
right	upr	Face 4R.jpg	Face	4	R	num_3	3.64524654	1	15	congr
right	inv	Face 2R.jpg	Face	2	R	num_3	1.581556579	1	15	incongr
right	upr	Face 3R.jpg	Face	3	R	num_3	3.029544037	1	15	congr
left	upr	Face 1L.jpg	Face	1	L	num_1	1.781123332	1	15	congr
right	upr	Face 1R.jpg	Face	1	R	num_3	1.980926863	1	15	congr
right	upr	Face 1L.jpg	Face	1	L	num_3	1.464816348	1	15	incongr
left	upr	Face 4L.jpg	Face	4	L	num_1	2.363763495	1	15	congr
right	inv	Face 1L.jpg	Face	1	L	num_3	1.398564415	1	15	congr
right	inv	Face 4L.jpg	Face	4	L	num_3	2.197504244	1	15	congr
left	upr	Face 4L.jpg	Face	4	L	num_1	2.813186949	1	15	congr
left	upr	Face 2L.jpg	Face	2	L	num_1	2.431660918	1	15	congr
right	inv	Face 2L.jpg	Face	2	L	num_3	2.911965642	1	15	congr
left	inv	Face 4R.jpg	Face	4	R	num_1	7.690201409	1	15	congr
left	inv	Face 3L.jpg	Face	3	L	num_1	4.211336678	1	15	incongr
left	upr	Face 4L.jpg	Face	4	L	num_1	2.198667679	1	15	congr
right	upr	Face 3L.jpg	Face	3	L	num_3	2.329354979	1	15	incongr
left	inv	Face 4L.jpg	Face	4	L	num_1	2.446993567	1	15	incongr
left	upr	Face 4R.jpg	Face	4	R	num_1	2.097486388	1	15	incongr
right	upr	Face 4L.jpg	Face	4	L	num_3	2.729808808	1	15	incongr
right	upr	Face 2L.jpg	Face	2	L	num_3	3.012940903	1	15	incongr
right	upr	Face 3R.jpg	Face	3	R	num_3	2.230583796	1	15	congr
right	upr	Face 4L.jpg	Face	4	L	num_3	1.681671039	1	15	incongr
left	inv	Face 4L.jpg	Face	4	L	num_1	3.012934322	1	15	incongr
left	upr	Face 2R.jpg	Face	2	R	num_1	0.899246826	1	15	incongr
right	upr	Face 1R.jpg	Face	1	R	num_3	1.398571252	1	15	congr
right	upr	Face 2R.jpg	Face	2	R	num_3	1.231940659	1	15	congr
right	upr	Face 2L.jpg	Face	2	L	num_3	1.864417028	1	15	incongr
right	inv	Face 2L.jpg	Face	2	L	num_3	3.362449235	1	15	congr
right	upr	Face 2L.jpg	Face	2	L	num_3	1.248577589	1	15	incongr
left	upr	Face 2L.jpg	Face	2	L	num_1	3.595650466	1	15	congr
left	inv	Face 3R.jpg	Face	3	R	num_1	3.31252552	1	15	congr
right	inv	Face 2L.jpg	Face	2	L	num_3	2.280542547	1	15	congr
left	inv	Face 1R.jpg	Face	1	R	num_1	2.613344614	1	15	congr
left	inv	Face 1R.jpg	Face	1	R	num_1	3.662022464	1	15	congr
left	upr	Face 3L.jpg	Face	3	L	num_1	2.546874776	1	15	congr
right	upr	Face 1L.jpg	Face	1	L	num_3	1.698164581	1	15	incongr
left	upr	Face 4R.jpg	Face	4	R	num_1	9.153690399	1	16	incongr
left	inv	Face 3R.jpg	Face	3	R	num_1	2.513792358	1	16	congr
right	upr	Face 1L.jpg	Face	1	L	num_3	6.009139971	1	16	incongr
right	inv	Face 2L.jpg	Face	2	L	num_3	1.798030042	1	16	congr
left	upr	Face 4L.jpg	Face	4	L	num_1	1.63144066	1	16	congr
left	upr	Face 2R.jpg	Face	2	R	num_1	0.932352496	1	16	incongr
right	inv	Face 4R.jpg	Face	4	R	num_3	1.165361839	1	16	incongr
right	inv	Face 4R.jpg	Face	4	R	num_3	1.248634787	1	16	incongr
right	inv	Face 1L.jpg	Face	1	L	num_3	3.761921868	1	16	congr
right	inv	Face 4L.jpg	Face	4	L	num_3	3.578824711	1	16	congr
right	upr	Face 4R.jpg	Face	4	R	num_3	3.89528035	1	16	congr
right	inv	Face 4R.jpg	Face	4	R	num_3	1.398526302	1	16	incongr
right	upr	Face 4L.jpg	Face	4	L	num_3	5.459657028	1	16	incongr
left	inv	Face 2L.jpg	Face	2	L	num_1	4.976969801	1	16	incongr
left	inv	Face 2R.jpg	Face	2	R	num_1	1.499569457	1	16	congr
left	inv	Face 3R.jpg	Face	3	R	num_1	3.112790313	1	16	congr
right	upr	Face 3L.jpg	Face	3	L	num_3	1.814545872	1	16	incongr
left	inv	Face 2L.jpg	Face	2	L	num_1	1.265238206	1	16	incongr
right	upr	Face 1R.jpg	Face	1	R	num_3	2.363626468	1	16	congr
left	upr	Face 4R.jpg	Face	4	R	num_1	3.445674769	1	16	incongr
right	inv	Face 2L.jpg	Face	2	L	num_3	1.914375108	1	16	congr
left	inv	Face 2R.jpg	Face	2	R	num_1	4.444341031	1	16	congr
left	inv	Face 1R.jpg	Face	1	R	num_1	2.197525552	1	16	congr
right	inv	Face 1L.jpg	Face	1	L	num_3	2.347133368	1	16	congr
right	inv	Face 1L.jpg	Face	1	L	num_3	1.248576365	1	16	congr
right	upr	Face 4R.jpg	Face	4	R	num_3	3.861809989	1	16	congr
right	inv	Face 3R.jpg	Face	3	R	num_3	2.080834589	1	16	incongr
right	upr	Face 3L.jpg	Face	3	L	num_3	1.980947834	1	16	incongr
left	upr	Face 1L.jpg	Face	1	L	num_1	1.515097413	1	16	congr
right	inv	Face 2R.jpg	Face	2	R	num_3	1.947655036	1	16	incongr
left	upr	Face 3L.jpg	Face	3	L	num_3	1.814506869	0	16	congr
right	upr	Face 2R.jpg	Face	2	R	num_3	1.26521941	1	16	congr
left	inv	Face 1L.jpg	Face	1	L	num_1	1.432820037	1	16	incongr
left	inv	Face 3L.jpg	Face	3	L	num_1	2.529057135	1	16	incongr
right	upr	Face 3L.jpg	Face	3	L	num_3	3.029406442	1	16	incongr
left	inv	Face 4R.jpg	Face	4	R	num_1	2.546717513	1	16	congr
left	upr	Face 1R.jpg	Face	1	R	num_1	2.030900328	1	16	incongr
left	inv	Face 4R.jpg	Face	4	R	num_1	2.763244122	1	16	congr
left	inv	Face 1R.jpg	Face	1	R	num_1	1.731277151	1	16	congr
left	upr	Face 3L.jpg	Face	3	L	num_1	1.698174877	1	16	congr
right	inv	Face 3L.jpg	Face	3	L	num_3	3.895097655	1	16	congr
left	upr	Face 4L.jpg	Face	4	L	num_1	0.999092092	1	16	congr
left	upr	Face 1R.jpg	Face	1	R	num_1	2.19751361	1	16	incongr
left	inv	Face 3L.jpg	Face	3	L	num_1	3.012939598	1	16	incongr
right	upr	Face 1R.jpg	Face	1	R	num_3	1.348463509	1	16	congr
right	upr	Face 2R.jpg	Face	2	R	num_3	1.464972275	1	16	congr
left	upr	Face 3R.jpg	Face	3	R	num_1	0.982268451	1	16	incongr
right	upr	Face 4L.jpg	Face	4	L	num_3	1.714817511	1	16	incongr
right	inv	Face 2R.jpg	Face	2	R	num_3	1.49843716	1	16	incongr
left	inv	Face 4R.jpg	Face	4	R	num_1	2.729954671	1	16	congr
right	inv	Face 4L.jpg	Face	4	L	num_3	2.896579763	1	16	congr
left	inv	Face 1L.jpg	Face	1	L	num_1	1.415065567	1	16	incongr
right	upr	Face 4L.jpg	Face	4	L	num_3	1.614627655	1	16	incongr
right	upr	Face 2L.jpg	Face	2	L	num_3	2.430343914	1	16	incongr
left	inv	Face 1R.jpg	Face	1	R	num_1	1.598294017	1	16	congr
left	upr	Face 2R.jpg	Face	2	R	num_1	2.580165758	1	16	incongr
left	upr	Face 2L.jpg	Face	2	L	num_1	2.579992742	1	16	congr
right	inv	Face 2L.jpg	Face	2	L	num_3	1.714502217	1	16	congr
right	inv	Face 2R.jpg	Face	2	R	num_3	1.498290171	1	16	incongr
left	inv	Face 3R.jpg	Face	3	R	num_1	1.298694674	1	16	congr
right	inv	Face 1R.jpg	Face	1	R	num_3	1.182009685	1	16	incongr
right	inv	Face 3L.jpg	Face	3	L	num_3	1.897749584	1	16	congr
left	upr	Face 1L.jpg	Face	1	L	num_1	2.015584947	1	16	congr
right	upr	Face 1R.jpg	Face	1	R	num_3	2.180675373	1	16	congr
left	upr	Face 4R.jpg	Face	4	R	num_1	2.197363241	1	16	incongr
left	inv	Face 1L.jpg	Face	1	L	num_1	1.914234683	1	16	incongr
right	inv	Face 3R.jpg	Face	3	R	num_3	2.280525544	1	16	incongr
left	upr	Face 3R.jpg	Face	3	R	num_1	1.648062632	1	16	incongr
left	upr	Face 2L.jpg	Face	2	L	num_1	1.798049232	1	16	congr
left	inv	Face 4L.jpg	Face	4	L	num_1	3.545531185	1	16	incongr
right	inv	Face 3R.jpg	Face	3	R	num_3	3.828486583	1	16	incongr
right	inv	Face 3L.jpg	Face	3	L	num_3	2.047540074	1	16	congr
right	upr	Face 1L.jpg	Face	1	L	num_3	1.182004355	1	16	incongr
left	upr	Face 1L.jpg	Face	1	L	num_1	1.714642323	1	16	congr
right	upr	Face 4R.jpg	Face	4	R	num_3	1.747909819	1	16	congr
right	inv	Face 1R.jpg	Face	1	R	num_3	1.531533989	1	16	incongr
right	upr	Face 1L.jpg	Face	1	L	num_3	1.864405517	1	16	incongr
left	upr	Face 2R.jpg	Face	2	R	num_1	1.79805162	1	16	incongr
right	inv	Face 1R.jpg	Face	1	R	num_3	1.598282368	1	16	incongr
left	inv	Face 4L.jpg	Face	4	L	num_1	2.064032247	1	16	incongr
right	upr	Face 3R.jpg	Face	3	R	num_3	1.06549748	1	16	congr
right	inv	Face 4L.jpg	Face	4	L	num_3	1.598318976	1	16	congr
left	upr	Face 1R.jpg	Face	1	R	num_1	2.214023308	1	16	incongr
left	inv	Face 4L.jpg	Face	4	L	num_1	2.84636916	1	16	incongr
right	upr	Face 3R.jpg	Face	3	R	num_3	1.215319192	1	16	congr
left	inv	Face 3L.jpg	Face	3	L	num_1	2.413714762	1	16	incongr
left	upr	Face 3R.jpg	Face	3	R	num_1	0.899216778	1	16	incongr
right	upr	Face 2L.jpg	Face	2	L	num_3	1.53157963	1	16	incongr
left	upr	Face 4L.jpg	Face	4	L	num_1	2.746574373	1	16	congr
right	upr	Face 2R.jpg	Face	2	R	num_3	1.065489979	1	16	congr
right	upr	Face 2L.jpg	Face	2	L	num_3	1.165353869	1	16	incongr
left	upr	Face 3L.jpg	Face	3	L	num_1	1.381746982	1	16	congr
left	inv	Face 2R.jpg	Face	2	R	num_1	1.09895945	1	16	congr
right	upr	Face 3R.jpg	Face	3	R	num_3	1.032209312	1	16	congr
left	upr	Face 2L.jpg	Face	2	L	num_1	2.779878841	1	16	congr
left	inv	Face 2L.jpg	Face	2	L	num_1	1.198850071	1	16	incongr
left	inv	Face 4R.jpg	Face	4	R	num_1	2.946317866	1	17	congr
left	upr	Face 1R.jpg	Face	1	R	num_1	1.381724348	1	17	incongr
right	upr	Face 4L.jpg	Face	4	L	num_3	6.940859883	1	17	incongr
right	upr	Face 1R.jpg	Face	1	R	num_3	2.430347599	1	17	congr
left	upr	Face 4R.jpg	Face	4	R	num_1	1.631412768	1	17	incongr
right	inv	Face 3R.jpg	Face	3	R	num_3	1.814504989	1	17	incongr
left	inv	Face 3R.jpg	Face	3	R	num_1	1.431666865	1	17	congr
left	upr	Face 4L.jpg	Face	4	L	num_1	2.230604397	1	17	congr
left	inv	Face 4L.jpg	Face	4	L	num_1	3.811877879	1	17	incongr
right	inv	Face 2R.jpg	Face	2	R	num_3	7.257332529	1	17	incongr
right	inv	Face 1R.jpg	Face	1	R	num_3	7.174044374	1	17	incongr
left	inv	Face 3L.jpg	Face	3	L	num_1	1.781241088	1	17	incongr
left	upr	Face 2L.jpg	Face	2	L	num_1	2.713180808	1	17	congr
right	inv	Face 4L.jpg	Face	4	L	num_3	1.931012755	1	17	congr
left	upr	Face 4L.jpg	Face	4	L	num_1	1.231928068	1	17	congr
right	upr	Face 1R.jpg	Face	1	R	num_3	1.664685786	1	17	congr
left	upr	Face 3L.jpg	Face	3	L	num_1	1.048706938	1	17	congr
left	inv	Face 1L.jpg	Face	1	L	num_1	2.297382012	1	17	incongr
right	upr	Face 4R.jpg	Face	4	R	num_3	5.043499096	1	17	congr
right	upr	Face 1R.jpg	Face	1	R	num_3	2.047526644	1	17	congr
right	inv	Face 4R.jpg	Face	4	R	num_3	14.43124546	1	17	incongr
right	inv	Face 3L.jpg	Face	3	L	num_3	6.05886742	1	17	congr
left	inv	Face 4R.jpg	Face	4	R	num_1	1.514901496	1	17	congr
left	inv	Face 2R.jpg	Face	2	R	num_1	4.810531224	1	17	congr
right	upr	Face 1L.jpg	Face	1	L	num_3	1.581475601	1	17	incongr
left	upr	Face 1L.jpg	Face	1	L	num_1	1.648050456	1	17	congr
right	upr	Face 3R.jpg	Face	3	R	num_3	1.581443522	1	17	congr
right	inv	Face 2R.jpg	Face	2	R	num_3	4.510927779	1	17	incongr
right	upr	Face 3L.jpg	Face	3	L	num_3	1.664701	1	17	incongr
right	upr	Face 3L.jpg	Face	3	L	num_3	2.014085862	1	17	incongr
left	inv	Face 1R.jpg	Face	1	R	num_1	9.93701515	1	17	congr
right	inv	Face 2L.jpg	Face	2	L	num_3	1.499716884	1	17	congr
right	inv	Face 3L.jpg	Face	3	L	num_3	6.69013826	1	17	congr
left	upr	Face 3R.jpg	Face	3	R	num_1	2.480275654	1	17	incongr
left	inv	Face 1R.jpg	Face	1	R	num_1	3.811856628	1	17	congr
right	upr	Face 2R.jpg	Face	2	R	num_3	0.965726155	1	17	congr
right	upr	Face 4L.jpg	Face	4	L	num_3	2.330353041	1	17	incongr
right	inv	Face 3R.jpg	Face	3	R	num_3	2.18069737	1	17	incongr
left	inv	Face 2L.jpg	Face	2	L	num_1	2.114143037	1	17	incongr
right	inv	Face 1R.jpg	Face	1	R	num_3	1.215306415	1	17	incongr
left	inv	Face 4L.jpg	Face	4	L	num_1	2.713336254	1	17	incongr
left	upr	Face 4R.jpg	Face	4	R	num_1	1.315183741	1	17	incongr
left	upr	Face 1R.jpg	Face	1	R	num_1	4.810527706	1	17	incongr
right	inv	Face 3L.jpg	Face	3	L	num_3	3.845141927	1	17	congr
left	inv	Face 3L.jpg	Face	3	L	num_1	1.598172039	1	17	incongr
left	upr	Face 4L.jpg	Face	4	L	num_1	1.614774165	1	17	congr
left	inv	Face 3L.jpg	Face	3	L	num_1	2.18069028	1	17	incongr
right	upr	Face 3R.jpg	Face	3	R	num_3	1.381595434	1	17	congr
left	inv	Face 1L.jpg	Face	1	L	num_1	2.646760128	1	17	incongr
left	upr	Face 2L.jpg	Face	2	L	num_1	1.881086094	1	17	congr
left	inv	Face 1R.jpg	Face	1	R	num_1	4.062701222	1	17	congr
right	inv	Face 4R.jpg	Face	4	R	num_1	7.222847758	0	17	incongr
left	inv	Face 2L.jpg	Face	2	L	num_1	1.348460874	1	17	incongr
left	upr	Face 3R.jpg	Face	3	R	num_1	1.531534149	1	17	incongr
right	upr	Face 2L.jpg	Face	2	L	num_3	1.914383251	1	17	incongr
left	upr	Face 3R.jpg	Face	3	R	num_1	1.564835471	1	17	incongr
left	upr	Face 1L.jpg	Face	1	L	num_1	1.432818124	1	17	congr
left	upr	Face 4R.jpg	Face	4	R	num_1	2.07969655	1	17	incongr
right	upr	Face 4R.jpg	Face	4	R	num_3	2.914224967	1	17	congr
right	inv	Face 4L.jpg	Face	4	L	num_3	1.730117278	1	17	congr
right	upr	Face 3L.jpg	Face	3	L	num_3	1.315033419	1	17	incongr
right	upr	Face 2R.jpg	Face	2	R	num_3	1.181993903	1	17	congr
right	upr	Face 1L.jpg	Face	1	L	num_3	1.281888618	1	17	incongr
right	upr	Face 1L.jpg	Face	1	L	num_3	1.581474091	1	17	incongr
left	inv	Face 2R.jpg	Face	2	R	num_1	1.831160511	1	17	congr
left	inv	Face 4R.jpg	Face	4	R	num_1	2.480303504	1	17	congr
right	upr	Face 3R.jpg	Face	3	R	num_3	1.215471745	1	17	congr
right	inv	Face 1L.jpg	Face	1	L	num_3	1.964529536	1	17	congr
right	upr	Face 2L.jpg	Face	2	L	num_3	4.277749929	1	17	incongr
left	inv	Face 3R.jpg	Face	3	R	num_1	2.596979123	1	17	congr
right	upr	Face 4R.jpg	Face	4	R	num_3	2.014257752	1	17	congr
right	inv	Face 2R.jpg	Face	2	R	num_3	1.91437614	1	17	incongr
right	upr	Face 2R.jpg	Face	2	R	num_3	1.514915055	1	17	congr
right	upr	Face 2L.jpg	Face	2	L	num_3	1.614785312	1	17	incongr
left	upr	Face 1R.jpg	Face	1	R	num_1	1.781209625	1	17	incongr
right	inv	Face 4L.jpg	Face	4	L	num_3	2.879852091	1	17	congr
left	upr	Face 2L.jpg	Face	2	L	num_1	0.932348093	1	17	congr
right	inv	Face 1L.jpg	Face	1	L	num_3	3.362432836	1	17	congr
right	inv	Face 2L.jpg	Face	2	L	num_3	3.24592582	1	17	congr
right	inv	Face 1R.jpg	Face	1	R	num_1	4.178046785	0	17	incongr
right	inv	Face 1L.jpg	Face	1	L	num_3	1.747913774	1	17	congr
left	upr	Face 1L.jpg	Face	1	L	num_1	2.896602159	1	17	congr
left	upr	Face 2R.jpg	Face	2	R	num_1	1.165361075	1	17	incongr
left	inv	Face 3R.jpg	Face	3	R	num_1	3.495797798	1	17	congr
left	upr	Face 2R.jpg	Face	2	R	num_1	1.298661494	1	17	incongr
left	inv	Face 1L.jpg	Face	1	L	num_1	1.331808718	1	17	incongr
left	inv	Face 2L.jpg	Face	2	L	num_1	1.132045953	1	17	incongr
left	upr	Face 2R.jpg	Face	2	R	num_1	0.899240534	1	17	incongr
right	inv	Face 2L.jpg	Face	2	L	num_3	2.030891254	1	17	congr
right	inv	Face 4R.jpg	Face	4	R	num_3	3.87843296	1	17	incongr
right	inv	Face 3R.jpg	Face	3	R	num_3	1.581484258	1	17	incongr
left	upr	Face 3L.jpg	Face	3	L	num_1	1.365116281	1	17	congr
left	upr	Face 3L.jpg	Face	3	L	num_1	1.115262582	1	17	congr
left	inv	Face 4L.jpg	Face	4	L	num_1	2.663410882	1	17	incongr
right	upr	Face 4L.jpg	Face	4	L	num_3	5.359872046	1	17	incongr
left	inv	Face 2R.jpg	Face	2	R	num_1	1.53149575	1	17	congr
right	inv	Face 3R.jpg	Face	3	R	num_3	8.888453897	1	18	incongr
left	upr	Face 2L.jpg	Face	2	L	num_1	1.514783707	1	18	congr
right	upr	Face 3L.jpg	Face	3	L	num_3	0.982324524	1	18	incongr
right	inv	Face 4R.jpg	Face	4	R	num_3	2.064139108	1	18	incongr
left	inv	Face 2L.jpg	Face	2	L	num_1	1.614772785	1	18	incongr
right	upr	Face 4L.jpg	Face	4	L	num_3	1.448316444	1	18	incongr
left	inv	Face 3L.jpg	Face	3	L	num_1	0.948991646	1	18	incongr
left	upr	Face 3R.jpg	Face	3	R	num_1	1.048856144	1	18	incongr
left	upr	Face 1L.jpg	Face	1	L	num_1	2.114125931	1	18	congr
right	inv	Face 2R.jpg	Face	2	R	num_3	1.365090582	1	18	incongr
right	upr	Face 2L.jpg	Face	2	L	num_3	1.048842494	1	18	incongr
right	inv	Face 2L.jpg	Face	2	L	num_3	1.098967881	1	18	congr
right	inv	Face 3R.jpg	Face	3	R	num_3	1.897778874	1	18	incongr
right	upr	Face 4R.jpg	Face	4	R	num_3	1.281727753	1	18	congr
left	inv	Face 3R.jpg	Face	3	R	num_1	1.281844847	1	18	congr
left	inv	Face 4L.jpg	Face	4	L	num_1	1.498473161	1	18	incongr
left	upr	Face 4L.jpg	Face	4	L	num_1	1.431687349	1	18	congr
left	inv	Face 2R.jpg	Face	2	R	num_1	1.415033701	1	18	congr
right	upr	Face 3R.jpg	Face	3	R	num_3	1.73126087	1	18	congr
left	inv	Face 1R.jpg	Face	1	R	num_1	2.94618061	1	18	congr
left	inv	Face 4R.jpg	Face	4	R	num_1	1.814507865	1	18	congr
left	inv	Face 1R.jpg	Face	1	R	num_1	1.831132453	1	18	congr
right	upr	Face 3R.jpg	Face	3	R	num_3	1.348440336	1	18	congr
right	inv	Face 4R.jpg	Face	4	R	num_3	2.04753367	1	18	incongr
right	upr	Face 2L.jpg	Face	2	L	num_3	0.982284414	1	18	incongr
right	inv	Face 4L.jpg	Face	4	L	num_3	1.747915215	1	18	congr
right	inv	Face 2L.jpg	Face	2	L	num_3	1.448314128	1	18	congr
right	upr	Face 1L.jpg	Face	1	L	num_3	1.24859329	1	18	incongr
right	upr	Face 1R.jpg	Face	1	R	num_3	0.832512681	1	18	congr
left	upr	Face 1R.jpg	Face	1	R	num_1	2.446841947	1	18	incongr
left	inv	Face 4R.jpg	Face	4	R	num_1	2.863262808	1	18	congr
left	inv	Face 4L.jpg	Face	4	L	num_1	1.248582332	1	18	incongr
left	upr	Face 3R.jpg	Face	3	R	num_1	2.546854004	1	18	incongr
right	inv	Face 1L.jpg	Face	1	L	num_3	1.84763982	1	18	congr
left	inv	Face 2R.jpg	Face	2	R	num_1	3.079477802	1	18	congr
right	inv	Face 1R.jpg	Face	1	R	num_3	1.431529033	1	18	incongr
left	upr	Face 2R.jpg	Face	2	R	num_1	2.64672536	1	18	incongr
left	upr	Face 4R.jpg	Face	4	R	num_1	1.182023305	1	18	incongr
left	inv	Face 1L.jpg	Face	1	L	num_1	3.928335352	1	18	incongr
right	inv	Face 3L.jpg	Face	3	L	num_3	1.464972805	1	18	congr
right	inv	Face 2L.jpg	Face	2	L	num_3	2.446990559	1	18	congr
left	inv	Face 3R.jpg	Face	3	R	num_1	1.631392627	1	18	congr
left	upr	Face 3L.jpg	Face	3	L	num_3	1.198732969	0	18	congr
right	upr	Face 2R.jpg	Face	2	R	num_3	1.048891212	1	18	congr
left	inv	Face 2R.jpg	Face	2	R	num_1	1.648062106	1	18	congr
right	upr	Face 4R.jpg	Face	4	R	num_3	1.698191123	1	18	congr
left	inv	Face 1R.jpg	Face	1	R	num_1	6.05884481	1	18	congr
left	upr	Face 2R.jpg	Face	2	R	num_1	2.646731372	1	18	incongr
right	inv	Face 1L.jpg	Face	1	L	num_3	2.996432716	1	18	congr
left	upr	Face 3L.jpg	Face	3	L	num_1	1.215423289	1	18	congr
left	inv	Face 2L.jpg	Face	2	L	num_1	4.277884369	1	18	incongr
right	inv	Face 4L.jpg	Face	4	L	num_3	2.596983154	1	18	congr
right	upr	Face 3R.jpg	Face	3	R	num_3	2.663483389	1	18	congr
right	upr	Face 4L.jpg	Face	4	L	num_3	1.69816949	1	18	incongr
right	inv	Face 3L.jpg	Face	3	L	num_3	2.097630858	1	18	congr
right	upr	Face 2R.jpg	Face	2	R	num_3	1.19883948	1	18	congr
left	inv	Face 3R.jpg	Face	3	R	num_1	3.362435739	1	18	congr
right	inv	Face 1R.jpg	Face	1	R	num_3	2.34749482	1	18	incongr
left	upr	Face 4L.jpg	Face	4	L	num_3	2.62993516	0	18	congr
left	upr	Face 4L.jpg	Face	4	L	num_1	1.581484901	1	18	congr
left	upr	Face 4R.jpg	Face	4	R	num_1	1.431609701	1	18	incongr
right	upr	Face 2R.jpg	Face	2	R	num_3	2.680026158	1	18	congr
right	inv	Face 2R.jpg	Face	2	R	num_3	1.414931043	1	18	incongr
right	upr	Face 4R.jpg	Face	4	R	num_3	1.698164007	1	18	congr
left	upr	Face 1R.jpg	Face	1	R	num_1	2.147252079	1	18	incongr
right	upr	Face 1L.jpg	Face	1	L	num_3	2.746456091	1	18	incongr
left	inv	Face 2L.jpg	Face	2	L	num_1	1.082124085	1	18	incongr
left	upr	Face 2R.jpg	Face	2	R	num_1	2.946325214	1	18	incongr
right	inv	Face 3R.jpg	Face	3	R	num_3	2.463647315	1	18	incongr
right	inv	Face 4R.jpg	Face	4	R	num_3	2.979633854	1	18	incongr
right	inv	Face 2R.jpg	Face	2	R	num_3	1.448320147	1	18	incongr
left	inv	Face 1L.jpg	Face	1	L	num_1	2.2139825	1	18	incongr
right	inv	Face 1L.jpg	Face	1	L	num_3	1.831144747	1	18	congr
left	inv	Face 4L.jpg	Face	4	L	num_1	1.548181988	1	18	incongr
left	upr	Face 2L.jpg	Face	2	L	num_1	1.381736545	1	18	congr
right	inv	Face 4L.jpg	Face	4	L	num_3	1.914380092	1	18	congr
left	upr	Face 3L.jpg	Face	3	L	num_1	3.678696412	1	18	congr
left	inv	Face 3L.jpg	Face	3	L	num_1	3.462411112	1	18	incongr
right	upr	Face 3L.jpg	Face	3	L	num_3	2.297396769	1	18	incongr
left	inv	Face 3L.jpg	Face	3	L	num_1	2.663371566	1	18	incongr
right	upr	Face 2L.jpg	Face	2	L	num_3	1.348369964	1	18	incongr
right	upr	Face 3L.jpg	Face	3	L	num_3	1.714502647	1	18	incongr
left	upr	Face 1L.jpg	Face	1	L	num_1	1.348539217	1	18	congr
right	inv	Face 3L.jpg	Face	3	L	num_3	3.22937098	1	18	congr
left	inv	Face 1L.jpg	Face	1	L	num_1	3.745286793	1	18	incongr
left	inv	Face 4R.jpg	Face	4	R	num_1	1.44832606	1	18	congr
left	upr	Face 2L.jpg	Face	2	L	num_1	2.097642968	1	18	congr
left	upr	Face 4R.jpg	Face	4	R	num_1	2.363607058	1	18	incongr
right	upr	Face 1L.jpg	Face	1	L	num_3	1.664694695	1	18	incongr
left	upr	Face 1R.jpg	Face	1	R	num_1	1.799131947	1	18	incongr
right	upr	Face 1R.jpg	Face	1	R	num_3	2.911112899	1	18	congr
right	inv	Face 1R.jpg	Face	1	R	num_3	1.71450117	1	18	incongr
left	upr	Face 1L.jpg	Face	1	L	num_1	1.43167206	1	18	congr
right	upr	Face 4L.jpg	Face	4	L	num_3	1.731281581	1	18	incongr
right	upr	Face 1R.jpg	Face	1	R	num_3	1.564822768	1	18	congr
left	upr	Face 3R.jpg	Face	3	R	num_1	1.764556669	1	18	incongr
left	inv	Face 2R.jpg	Face	2	R	num_1	1.864416587	1	19	congr
left	upr	Face 1L.jpg	Face	1	L	num_1	1.298748401	1	19	congr
left	inv	Face 3L.jpg	Face	3	L	num_1	2.080786739	1	19	incongr
left	upr	Face 4L.jpg	Face	4	L	num_1	1.415094754	1	19	congr
right	upr	Face 2L.jpg	Face	2	L	num_3	1.132045138	1	19	incongr
left	upr	Face 2L.jpg	Face	2	L	num_1	1.048840992	1	19	congr
left	upr	Face 3R.jpg	Face	3	R	num_1	1.448150348	1	19	incongr
right	inv	Face 2L.jpg	Face	2	L	num_3	1.398543849	1	19	congr
right	inv	Face 1L.jpg	Face	1	L	num_3	1.764546189	1	19	congr
left	upr	Face 3L.jpg	Face	3	L	num_1	1.365292181	1	19	congr
right	upr	Face 4L.jpg	Face	4	L	num_3	1.464977293	1	19	incongr
left	upr	Face 2R.jpg	Face	2	R	num_1	0.965476968	1	19	incongr
right	inv	Face 4R.jpg	Face	4	R	num_3	5.060087745	1	19	incongr
right	inv	Face 1R.jpg	Face	1	R	num_3	6.424958995	1	19	incongr
right	upr	Face 2L.jpg	Face	2	L	num_3	1.065512866	1	19	incongr
right	upr	Face 1R.jpg	Face	1	R	num_3	1.947639501	1	19	congr
right	inv	Face 2R.jpg	Face	2	R	num_3	3.062810564	1	19	incongr
left	upr	Face 1L.jpg	Face	1	L	num_1	1.198668676	1	19	congr
right	inv	Face 3R.jpg	Face	3	R	num_3	1.781177631	1	19	incongr
left	upr	Face 3L.jpg	Face	3	L	num_1	1.115453754	1	19	congr
left	inv	Face 4L.jpg	Face	4	L	num_1	1.365086499	1	19	incongr
right	upr	Face 4R.jpg	Face	4	R	num_3	1.38170511	1	19	congr
right	inv	Face 4R.jpg	Face	4	R	num_3	1.764534612	1	19	incongr
right	inv	Face 4L.jpg	Face	4	L	num_3	2.330458593	1	19	congr
right	inv	Face 1L.jpg	Face	1	L	num_3	3.112764413	1	19	congr
left	upr	Face 4L.jpg	Face	4	L	num_1	0.99910457	1	19	congr
left	inv	Face 2R.jpg	Face	2	R	num_1	1.198672253	1	19	congr
right	upr	Face 3L.jpg	Face	3	L	num_3	3.761869923	1	19	incongr
right	upr	Face 4L.jpg	Face	4	L	num_3	2.596944699	1	19	incongr
left	inv	Face 3R.jpg	Face	3	R	num_1	1.065331346	1	19	congr
right	inv	Face 4L.jpg	Face	4	L	num_3	5.159993163	1	19	congr
right	upr	Face 3L.jpg	Face	3	L	num_3	2.896530166	1	19	incongr
left	inv	Face 1L.jpg	Face	1	L	num_1	1.698119068	1	19	incongr
left	upr	Face 3L.jpg	Face	3	L	num_1	1.798012346	1	19	congr
right	upr	Face 2L.jpg	Face	2	L	num_3	1.997740644	1	19	incongr
right	inv	Face 1R.jpg	Face	1	R	num_3	3.445624735	1	19	incongr
right	inv	Face 3L.jpg	Face	3	L	num_3	3.112757377	1	19	congr
left	inv	Face 4L.jpg	Face	4	L	num_1	1.764540426	1	19	incongr
right	inv	Face 3L.jpg	Face	3	L	num_3	2.813172178	1	19	congr
left	inv	Face 2L.jpg	Face	2	L	num_1	1.431627061	1	19	incongr
left	upr	Face 1R.jpg	Face	1	R	num_1	2.047504845	1	19	incongr
left	inv	Face 1L.jpg	Face	1	L	num_1	2.06414039	1	19	incongr
right	inv	Face 3L.jpg	Face	3	L	num_3	1.714624621	1	19	congr
left	inv	Face 3L.jpg	Face	3	L	num_1	1.71462761	1	19	incongr
left	inv	Face 2L.jpg	Face	2	L	num_1	0.999108459	1	19	incongr
left	upr	Face 4R.jpg	Face	4	R	num_1	1.499686217	1	19	incongr
left	upr	Face 4R.jpg	Face	4	R	num_1	1.347444621	1	19	incongr
right	upr	Face 3R.jpg	Face	3	R	num_3	1.4649487	1	19	congr
left	upr	Face 2R.jpg	Face	2	R	num_1	1.4150224	1	19	incongr
left	upr	Face 4R.jpg	Face	4	R	num_1	0.9990925	1	19	incongr
right	upr	Face 1L.jpg	Face	1	L	num_3	1.698293092	1	19	incongr
right	upr	Face 3R.jpg	Face	3	R	num_3	1.448310942	1	19	congr
left	inv	Face 3R.jpg	Face	3	R	num_1	4.427643196	1	19	congr
right	upr	Face 4L.jpg	Face	4	L	num_3	0.982267711	1	19	incongr
left	inv	Face 3L.jpg	Face	3	L	num_1	1.231917719	1	19	incongr
right	upr	Face 3L.jpg	Face	3	L	num_3	1.266337942	1	19	incongr
right	upr	Face 1L.jpg	Face	1	L	num_3	1.481654457	1	19	incongr
left	upr	Face 2R.jpg	Face	2	R	num_1	1.731275409	1	19	incongr
left	upr	Face 1R.jpg	Face	1	R	num_1	0.899173815	1	19	incongr
right	upr	Face 4R.jpg	Face	4	R	num_3	1.348386051	1	19	congr
right	inv	Face 4L.jpg	Face	4	L	num_3	1.947625722	1	19	congr
left	upr	Face 1R.jpg	Face	1	R	num_1	1.381719824	1	19	incongr
left	inv	Face 2L.jpg	Face	2	L	num_1	1.980926106	1	19	incongr
right	inv	Face 2L.jpg	Face	2	L	num_3	3.595670749	1	19	congr
right	upr	Face 2R.jpg	Face	2	R	num_3	1.831120568	1	19	congr
left	upr	Face 1L.jpg	Face	1	L	num_1	1.63141097	1	19	congr
left	inv	Face 1L.jpg	Face	1	L	num_1	2.347089759	1	19	incongr
left	upr	Face 2L.jpg	Face	2	L	num_1	1.598293737	1	19	congr
right	inv	Face 1R.jpg	Face	1	R	num_3	2.18059184	1	19	incongr
right	inv	Face 1L.jpg	Face	1	L	num_3	1.315196853	1	19	congr
right	upr	Face 2R.jpg	Face	2	R	num_3	1.198789338	1	19	congr
left	inv	Face 1R.jpg	Face	1	R	num_1	1.048834775	1	19	congr
left	inv	Face 1R.jpg	Face	1	R	num_1	1.548155767	1	19	congr
right	inv	Face 2R.jpg	Face	2	R	num_3	3.262531699	1	19	incongr
left	inv	Face 4L.jpg	Face	4	L	num_1	1.698154994	1	19	incongr
left	inv	Face 3R.jpg	Face	3	R	num_1	1.648040788	1	19	congr
right	upr	Face 4R.jpg	Face	4	R	num_3	1.197692006	1	19	congr
right	inv	Face 3R.jpg	Face	3	R	num_3	4.161335863	1	19	incongr
right	inv	Face 2R.jpg	Face	2	R	num_3	1.315150324	1	19	incongr
left	upr	Face 3R.jpg	Face	3	R	num_1	1.265194163	1	19	incongr
left	upr	Face 4L.jpg	Face	4	L	num_1	0.915701186	1	19	congr
left	inv	Face 2R.jpg	Face	2	R	num_1	2.247219034	1	19	congr
right	upr	Face 1L.jpg	Face	1	L	num_3	1.947625091	1	19	incongr
right	inv	Face 4R.jpg	Face	4	R	num_3	3.57881602	1	19	incongr
left	upr	Face 3R.jpg	Face	3	R	num_1	1.731273601	1	19	incongr
right	upr	Face 1R.jpg	Face	1	R	num_3	2.147371454	1	19	congr
right	upr	Face 2R.jpg	Face	2	R	num_3	2.297355897	1	19	congr
left	inv	Face 4R.jpg	Face	4	R	num_1	3.944950073	1	19	congr
right	upr	Face 3R.jpg	Face	3	R	num_3	1.248566258	1	19	congr
left	inv	Face 4R.jpg	Face	4	R	num_1	1.24857156	1	19	congr
left	upr	Face 2L.jpg	Face	2	L	num_1	0.815826244	1	19	congr
right	inv	Face 2L.jpg	Face	2	L	num_3	1.365069818	1	19	congr
right	upr	Face 1R.jpg	Face	1	R	num_3	1.481584847	1	19	congr
left	inv	Face 4R.jpg	Face	4	R	num_1	1.365129626	1	19	congr
right	inv	Face 3R.jpg	Face	3	R	num_3	3.179312954	1	19	incongr
left	inv	Face 1R.jpg	Face	1	R	num_1	1.714639573	1	19	congr
right	inv	Face 1R.jpg	Face	1	R	num_3	8.738514587	1	20	incongr
right	upr	Face 2L.jpg	Face	2	L	num_3	8.355643833	1	20	incongr
right	upr	Face 2R.jpg	Face	2	R	num_3	3.545693213	1	20	congr
left	upr	Face 3R.jpg	Face	3	R	num_1	11.83438039	1	20	incongr
left	upr	Face 1L.jpg	Face	1	L	num_1	2.347102888	1	20	congr
right	upr	Face 2R.jpg	Face	2	R	num_3	8.189448878	1	20	congr
right	upr	Face 2L.jpg	Face	2	L	num_3	6.807798619	1	20	incongr
left	upr	Face 2R.jpg	Face	2	R	num_1	3.379999983	1	20	incongr
left	inv	Face 4R.jpg	Face	4	R	num_1	4.410064918	1	20	congr
right	upr	Face 4R.jpg	Face	4	R	num_3	7.090968368	1	20	congr
left	upr	Face 2L.jpg	Face	2	L	num_1	1.814598087	1	20	congr
right	inv	Face 1R.jpg	Face	1	R	num_3	4.760496561	1	20	incongr
right	inv	Face 3R.jpg	Face	3	R	num_3	3.029501597	1	20	incongr
right	upr	Face 3R.jpg	Face	3	R	num_3	3.162668016	1	20	congr
left	inv	Face 1L.jpg	Face	1	L	num_1	4.660684726	1	20	incongr
left	upr	Face 1L.jpg	Face	1	L	num_1	3.495737198	1	20	congr
right	upr	Face 3L.jpg	Face	3	L	num_3	4.660656726	1	20	incongr
right	inv	Face 2R.jpg	Face	2	R	num_3	5.060199417	1	20	incongr
left	upr	Face 3L.jpg	Face	3	L	num_1	2.696764745	1	20	congr
left	upr	Face 2L.jpg	Face	2	L	num_1	2.530174231	1	20	congr
left	inv	Face 2L.jpg	Face	2	L	num_1	3.212684261	1	20	incongr
right	inv	Face 4L.jpg	Face	4	L	num_3	6.00886755	1	20	congr
right	inv	Face 2L.jpg	Face	2	L	num_3	4.527477112	1	20	congr
right	inv	Face 1L.jpg	Face	1	L	num_3	4.793994171	1	20	congr
left	inv	Face 4L.jpg	Face	4	L	num_1	1.814496967	1	20	incongr
right	inv	Face 4L.jpg	Face	4	L	num_3	2.979580301	1	20	congr
right	upr	Face 1L.jpg	Face	1	L	num_3	3.56213641	1	20	incongr
right	upr	Face 4R.jpg	Face	4	R	num_3	2.014224735	1	20	congr
left	upr	Face 4R.jpg	Face	4	R	num_1	6.624743427	1	20	incongr
left	inv	Face 2R.jpg	Face	2	R	num_1	6.192369699	1	20	congr
left	inv	Face 1R.jpg	Face	1	R	num_1	2.097703111	1	20	congr
left	upr	Face 2R.jpg	Face	2	R	num_1	6.025505011	1	20	incongr
left	upr	Face 4L.jpg	Face	4	L	num_1	2.746566395	1	20	congr
right	upr	Face 1R.jpg	Face	1	R	num_3	6.40833627	1	20	congr
right	inv	Face 3L.jpg	Face	3	L	num_3	2.163960527	1	20	congr
right	inv	Face 3L.jpg	Face	3	L	num_3	4.610774175	1	20	congr
right	upr	Face 1L.jpg	Face	1	L	num_3	7.223931984	1	20	incongr
left	upr	Face 2L.jpg	Face	2	L	num_1	2.380438183	1	20	congr
left	upr	Face 1R.jpg	Face	1	R	num_1	10.20322924	1	20	incongr
left	inv	Face 3L.jpg	Face	3	L	num_1	13.93156618	1	20	incongr
left	inv	Face 4L.jpg	Face	4	L	num_1	7.223894837	1	20	incongr
right	upr	Face 2L.jpg	Face	2	L	num_3	4.527367166	1	20	incongr
right	inv	Face 4R.jpg	Face	4	R	num_3	4.361056449	1	20	incongr
right	upr	Face 4L.jpg	Face	4	L	num_3	2.230580851	1	20	incongr
right	inv	Face 4R.jpg	Face	4	R	num_3	3.395882655	1	20	incongr
right	inv	Face 4R.jpg	Face	4	R	num_3	2.580121044	1	20	incongr
left	upr	Face 2R.jpg	Face	2	R	num_1	2.480244574	1	20	incongr
left	inv	Face 3L.jpg	Face	3	L	num_1	4.976757451	1	20	incongr
left	inv	Face 1R.jpg	Face	1	R	num_1	9.43758781	1	20	congr
left	inv	Face 4L.jpg	Face	4	L	num_1	2.164005536	1	20	incongr
left	inv	Face 3L.jpg	Face	3	L	num_1	9.188104298	1	20	incongr
left	upr	Face 1L.jpg	Face	1	L	num_1	3.079444755	1	20	congr
left	upr	Face 4R.jpg	Face	4	R	num_1	3.379140946	1	20	incongr
left	inv	Face 2R.jpg	Face	2	R	num_1	2.197210628	1	20	congr
right	upr	Face 4R.jpg	Face	4	R	num_3	4.427743916	1	20	congr
right	inv	Face 3L.jpg	Face	3	L	num_3	5.625899652	1	20	congr
left	inv	Face 2R.jpg	Face	2	R	num_1	3.312501944	1	20	congr
left	inv	Face 4R.jpg	Face	4	R	num_1	3.229257686	1	20	congr
left	inv	Face 3R.jpg	Face	3	R	num_1	5.592925778	1	20	congr
left	upr	Face 1R.jpg	Face	1	R	num_1	5.609414071	1	20	incongr
right	upr	Face 1R.jpg	Face	1	R	num_3	2.813153389	1	20	congr
left	inv	Face 4R.jpg	Face	4	R	num_1	1.681319626	1	20	congr
left	inv	Face 2L.jpg	Face	2	L	num_1	2.746535023	1	20	incongr
right	upr	Face 3L.jpg	Face	3	L	num_3	2.41369525	1	20	incongr
left	inv	Face 1R.jpg	Face	1	R	num_1	2.863076555	1	20	congr
left	inv	Face 1L.jpg	Face	1	L	num_1	2.596954544	1	20	incongr
left	upr	Face 3R.jpg	Face	3	R	num_1	2.813142984	1	20	incongr
right	inv	Face 2R.jpg	Face	2	R	num_3	3.328964686	1	20	incongr
right	upr	Face 1L.jpg	Face	1	L	num_3	1.781198858	1	20	incongr
right	inv	Face 2L.jpg	Face	2	L	num_3	2.546818772	1	20	congr
left	upr	Face 3L.jpg	Face	3	L	num_1	4.960154433	1	20	congr
right	inv	Face 2L.jpg	Face	2	L	num_3	1.664712508	1	20	congr
right	upr	Face 4L.jpg	Face	4	L	num_3	4.194808659	1	20	incongr
right	upr	Face 3L.jpg	Face	3	L	num_1	16.27859304	0	20	incongr
left	upr	Face 4R.jpg	Face	4	R	num_1	4.028181945	1	20	incongr
left	upr	Face 1R.jpg	Face	1	R	num_1	2.862928837	1	20	incongr
right	upr	Face 2R.jpg	Face	2	R	num_3	3.546628146	1	20	congr
right	upr	Face 3R.jpg	Face	3	R	num_3	1.813253691	1	20	congr
right	inv	Face 3R.jpg	Face	3	R	num_3	10.00353082	1	20	incongr
right	inv	Face 1R.jpg	Face	1	R	num_3	2.463597846	1	20	incongr
left	inv	Face 3R.jpg	Face	3	R	num_1	13.83169968	1	20	congr
right	inv	Face 1L.jpg	Face	1	L	num_3	4.627386406	1	20	congr
left	inv	Face 1L.jpg	Face	1	L	num_1	4.976892539	1	20	incongr
left	upr	Face 4L.jpg	Face	4	L	num_1	4.328014863	1	20	congr
right	inv	Face 4L.jpg	Face	4	L	num_3	3.146060079	1	20	congr
right	inv	Face 2R.jpg	Face	2	R	num_3	2.946306675	1	20	incongr
right	inv	Face 3R.jpg	Face	3	R	num_3	4.710585568	1	20	incongr
left	upr	Face 3L.jpg	Face	3	L	num_1	3.062805477	1	20	congr
left	inv	Face 2L.jpg	Face	2	L	num_1	7.456908831	1	20	incongr
left	upr	Face 3R.jpg	Face	3	R	num_1	2.67997051	1	20	incongr
right	upr	Face 1R.jpg	Face	1	R	num_3	1.914347883	1	20	congr
right	upr	Face 4L.jpg	Face	4	L	num_3	2.0142221	1	20	incongr
right	upr	Face 3R.jpg	Face	3	R	num_3	3.761866443	1	20	congr
left	inv	Face 3R.jpg	Face	3	R	num_1	3.379048383	1	20	congr
left	upr	Face 4L.jpg	Face	4	L	num_1	1.964277492	1	20	congr
right	inv	Face 1L.jpg	Face	1	L	num_3	2.646687915	1	20	congr
right	upr	Face 3L.jpg	Face	3	L	num_3	1.664669355	1	21	incongr
left	upr	Face 1L.jpg	Face	1	L	num_3	6.707917685	0	21	congr
left	inv	Face 4R.jpg	Face	4	R	num_3	7.673092053	0	21	congr
right	upr	Face 1R.jpg	Face	1	R	num_3	1.181993236	1	21	congr
left	inv	Face 2L.jpg	Face	2	L	num_1	5.908986327	1	21	incongr
left	inv	Face 2L.jpg	Face	2	L	num_1	3.329108535	1	21	incongr
left	upr	Face 4L.jpg	Face	4	L	num_3	6.42510819	0	21	congr
right	inv	Face 3L.jpg	Face	3	L	num_3	2.696788676	1	21	congr
right	inv	Face 1R.jpg	Face	1	R	num_3	1.215418645	1	21	incongr
right	inv	Face 3R.jpg	Face	3	R	num_3	1.198821547	1	21	incongr
right	inv	Face 3L.jpg	Face	3	L	num_3	2.513719198	1	21	congr
right	inv	Face 1L.jpg	Face	1	L	num_3	2.380236643	1	21	congr
right	inv	Face 3R.jpg	Face	3	R	num_3	1.914232656	1	21	incongr
left	inv	Face 3R.jpg	Face	3	R	num_1	4.361088714	1	21	congr
left	inv	Face 3L.jpg	Face	3	L	num_1	7.756504259	1	21	incongr
right	upr	Face 2L.jpg	Face	2	L	num_3	1.964262555	1	21	incongr
left	inv	Face 4L.jpg	Face	4	L	num_1	2.330498823	1	21	incongr
left	upr	Face 2L.jpg	Face	2	L	num_1	3.129373946	1	21	congr
left	upr	Face 1L.jpg	Face	1	L	num_1	2.729925099	1	21	congr
right	inv	Face 4R.jpg	Face	4	R	num_3	3.445921472	1	21	incongr
right	inv	Face 1R.jpg	Face	1	R	num_3	2.729917164	1	21	incongr
left	inv	Face 1L.jpg	Face	1	L	num_1	4.044805284	1	21	incongr
left	inv	Face 3L.jpg	Face	3	L	num_1	2.979582205	1	21	incongr
right	upr	Face 2R.jpg	Face	2	R	num_3	1.348451724	1	21	congr
left	inv	Face 3R.jpg	Face	3	R	num_3	4.094889576	0	21	congr
left	upr	Face 2R.jpg	Face	2	R	num_1	4.84375747	1	21	incongr
left	inv	Face 1L.jpg	Face	1	L	num_1	9.720404698	1	21	incongr
left	upr	Face 3R.jpg	Face	3	R	num_1	5.026831656	1	21	incongr
left	inv	Face 3L.jpg	Face	3	L	num_1	2.713233912	1	21	incongr
right	inv	Face 2R.jpg	Face	2	R	num_3	5.076763665	1	21	incongr
right	upr	Face 4R.jpg	Face	4	R	num_3	2.347088766	1	21	congr
right	upr	Face 1L.jpg	Face	1	L	num_3	3.195978929	1	21	incongr
right	inv	Face 4R.jpg	Face	4	R	num_3	2.480239226	1	21	incongr
right	upr	Face 2R.jpg	Face	2	R	num_3	1.115416432	1	21	congr
left	inv	Face 2R.jpg	Face	2	R	num_1	7.20723593	1	21	congr
right	upr	Face 2L.jpg	Face	2	L	num_3	1.315169566	1	21	incongr
left	inv	Face 4L.jpg	Face	4	L	num_1	1.614756079	1	21	incongr
right	inv	Face 4L.jpg	Face	4	L	num_3	2.929647925	1	21	congr
right	upr	Face 3R.jpg	Face	3	R	num_3	2.630044168	1	21	congr
left	inv	Face 3R.jpg	Face	3	R	num_1	1.747885959	1	21	congr
left	upr	Face 1R.jpg	Face	1	R	num_1	4.544015362	1	21	incongr
left	inv	Face 2R.jpg	Face	2	R	num_1	2.13076337	1	21	congr
right	upr	Face 3R.jpg	Face	3	R	num_3	1.464939382	1	21	congr
right	inv	Face 2R.jpg	Face	2	R	num_3	1.448296269	1	21	incongr
right	inv	Face 2L.jpg	Face	2	L	num_3	1.431521916	1	21	congr
left	inv	Face 1R.jpg	Face	1	R	num_1	2.446953816	1	21	congr
left	upr	Face 4L.jpg	Face	4	L	num_1	2.030698122	1	21	congr
left	upr	Face 4R.jpg	Face	4	R	num_1	2.681280731	1	21	incongr
left	upr	Face 2R.jpg	Face	2	R	num_1	1.19882318	1	21	incongr
right	inv	Face 2R.jpg	Face	2	R	num_3	1.831139731	1	21	incongr
left	upr	Face 4L.jpg	Face	4	L	num_1	2.796696942	1	21	congr
right	upr	Face 4L.jpg	Face	4	L	num_3	3.561953859	1	21	incongr
left	inv	Face 1R.jpg	Face	1	R	num_1	3.312509626	1	21	congr
right	inv	Face 2L.jpg	Face	2	L	num_3	1.797970222	1	21	congr
right	inv	Face 4L.jpg	Face	4	L	num_3	1.18199048	1	21	congr
right	inv	Face 3R.jpg	Face	3	R	num_3	3.16267013	1	21	incongr
right	upr	Face 1L.jpg	Face	1	L	num_3	1.814495809	1	21	incongr
left	upr	Face 1R.jpg	Face	1	R	num_1	1.798013393	1	21	incongr
right	upr	Face 4L.jpg	Face	4	L	num_3	2.09760228	1	21	incongr
right	upr	Face 4L.jpg	Face	4	L	num_3	2.347103938	1	21	incongr
left	inv	Face 4L.jpg	Face	4	L	num_1	2.413696968	1	21	incongr
right	upr	Face 3L.jpg	Face	3	L	num_3	1.165362251	1	21	incongr
right	upr	Face 3R.jpg	Face	3	R	num_3	3.079445107	1	21	congr
right	upr	Face 4R.jpg	Face	4	R	num_3	1.165365589	1	21	congr
left	inv	Face 1R.jpg	Face	1	R	num_1	6.125355295	1	21	congr
right	upr	Face 3L.jpg	Face	3	L	num_3	1.831121798	1	21	incongr
left	upr	Face 1R.jpg	Face	1	R	num_1	1.781239079	1	21	incongr
right	upr	Face 1R.jpg	Face	1	R	num_3	1.664689908	1	21	congr
left	inv	Face 4R.jpg	Face	4	R	num_1	3.778512479	1	21	congr
left	upr	Face 3R.jpg	Face	3	R	num_1	1.764609026	1	21	incongr
left	upr	Face 4R.jpg	Face	4	R	num_1	2.879712632	1	21	incongr
left	upr	Face 3L.jpg	Face	3	L	num_1	3.06280499	1	21	congr
right	inv	Face 4L.jpg	Face	4	L	num_3	2.330457408	1	21	congr
right	upr	Face 2R.jpg	Face	2	R	num_3	1.930997231	1	21	congr
left	inv	Face 2R.jpg	Face	2	R	num_1	3.828447084	1	21	congr
right	upr	Face 1L.jpg	Face	1	L	num_3	1.581453936	1	21	incongr
right	upr	Face 2L.jpg	Face	2	L	num_3	0.86575819	1	21	incongr
right	inv	Face 1L.jpg	Face	1	L	num_3	2.047528171	1	21	congr
left	inv	Face 1L.jpg	Face	1	L	num_1	3.329163705	1	21	incongr
[truncated: 2,129 more rows]
